# Supplementary material for: Bioinspired cardiac-targeted metal-organic framework nanozyme for modulating inflammatory responses in heart failure with preserved ejection fraction
Source: Front Bioeng Biotechnol. 2026 Feb 12;14:1744643. doi: 10.3389/fbioe.2026.1744643 (PMC12935870; doi:10.3389/fbioe.2026.1744643)
Supplement: Supplementary file 2 [file Table1.xlsx]

## Sheet: Table S1
	NC1	NC2	NC3	HF1	HF2	HF3	HFi1	HFi2	HFi3	gene	baseMean	log2FoldChange	lfcSE	stat	pvalue	padj	regulation
1	8.16387	8.13393	8.00771	7.61109	7.70976	7.55451	8.00281	8.51701	8.40315	2010315B03Rik	177.403	1.03394	0.240357	4.30169	1.69504e-05	0.00427661	up
2	6.92166	6.80067	6.88246	6.58557	6.78497	6.66432	7.05639	7.08646	7.33781	5033421B08Rik	44.4246	1.13258	0.352876	3.20956	0.00132936	0.0453475	up
3	16.1725	15.6965	15.7015	15.2935	15.6542	15.3492	16.8539	16.7644	16.5215	ATP6	70744.3	1.2806	0.188128	6.80709	9.95944e-12	6.65888e-08	up
4	8.77181	8.18083	8.69019	8.23017	8.32351	7.63378	8.60159	9.0271	8.92398	Acbd5	283.42	1.01091	0.296518	3.40926	0.000651385	0.0323804	up
5	7.18476	7.44242	7.13047	7.40728	7.53248	7.61973	6.65736	6.79545	6.5017	Adamts4	66.8035	-1.85176	0.33646	-5.50366	3.71988e-08	7.10604e-05	down
6	8.93023	8.42514	9.22778	7.75349	8.15644	7.64768	8.66445	8.52959	8.62661	Arhgap20	277.949	1.02108	0.282386	3.6159	0.000299305	0.0215414	up
7	9.02303	8.23506	9.29661	7.96487	7.97728	7.39619	8.54836	8.34215	9.12371	Arhgap5	286.399	1.25221	0.36297	3.4499	0.000560797	0.0301164	up
8	9.79834	9.79892	9.66774	8.69879	8.89593	8.34607	7.91293	7.83939	6.90681	Arntl	400.127	-1.47458	0.348417	-4.23223	2.31387e-05	0.00515684	down
9	6.35777	6.45745	6.12326	7.4161	6.88683	6.97452	6.35232	6.52457	6.10683	Aspg	28.6568	-2.11046	0.543444	-3.88349	0.000102967	0.0116685	down
10	8.61219	8.05029	9.144	8.06454	8.37918	7.84603	9.00413	8.95492	9.3697	Aspn	323.992	1.29726	0.323421	4.01107	6.0443e-05	0.00880745	up
11	7.04215	7.22098	7.35556	6.22598	6.03827	6.10805	6.57491	6.65066	6.52467	Atp6ap1l	32.8835	1.799	0.497492	3.61614	0.000299029	0.0215414	up
12	7.80272	8.15758	7.67714	8.78069	8.53767	9.56743	8.009	8.40748	8.20689	Bcl3	264.322	-1.04622	0.321278	-3.25643	0.00112822	0.0420905	down
13	7.13918	7.17127	7.03506	8.05919	7.49222	7.75381	7.26228	6.86049	7.23026	Capn12	85.1205	-1.16066	0.329023	-3.52759	0.000419362	0.0261276	down
14	6.9074	6.95961	7.0492	7.21576	7.26848	7.23377	7.68912	7.75351	8.05059	Ccna2	87.128	1.02684	0.268186	3.82882	0.000128757	0.0134511	up
15	9.63438	9.76632	9.50091	9.83626	10.2729	9.65137	10.0132	11.5135	10.7513	Cd274	1131.28	1.01293	0.318179	3.18353	0.00145493	0.0478495	up
16	6.64623	6.45745	6.48054	6.54626	6.70517	6.36944	6.9148	8.24309	6.59001	Cd8a	45.9331	2.07877	0.639267	3.25181	0.00114674	0.0424772	up
17	7.74005	7.33234	7.96139	6.86509	7.50848	6.68079	7.90627	8.1026	7.50126	Cdh11	108.491	1.38568	0.430116	3.22164	0.00127458	0.0450891	up
18	7.86903	8.09029	7.99464	7.21576	7.33539	6.96229	7.68123	7.90031	8.1254	Cdh19	128.824	1.25428	0.281527	4.45527	8.37871e-06	0.00311223	up
19	6.99025	7.24028	6.89875	6.25663	6.81514	6.45922	7.35821	7.26339	7.30655	Chl1	51.0063	1.81745	0.424502	4.28138	1.85742e-05	0.00451589	up
20	7.52305	7.0649	7.58179	7.61109	7.74381	7.90978	8.44441	9.48241	8.03272	Clec7a	190.316	1.42134	0.401065	3.54391	0.000394244	0.0248671	up
21	9.39402	8.96855	9.73586	8.95697	9.31068	8.93901	9.89364	10.0005	10.0674	Coq10b	651.463	1.03827	0.233744	4.44191	8.91655e-06	0.00313769	up
22	6.1352	6.3185	6.16568	6.8361	6.76953	6.50045	6.95927	8.15836	7.14867	Cxcl10	47.3856	1.73154	0.530182	3.26595	0.00109099	0.0414451	up
23	8.95106	9.26337	8.60435	9.45831	9.71723	9.51997	9.99222	11.408	10.1896	Cxcl9	871.683	1.20794	0.336267	3.59219	0.000327905	0.0227189	up
24	8.93621	8.76899	9.1208	7.7669	7.84718	7.70183	8.4263	8.67235	8.50029	D3Ertd751e	272.518	1.07985	0.205966	5.24285	1.58115e-07	0.000234924	up
25	7.48879	7.08699	7.64328	7.2566	7.35384	6.78861	7.78034	7.97744	7.74629	Etaa1	98.4353	1.1847	0.353607	3.35033	0.00080716	0.0352852	up
26	7.20689	7.31449	6.72263	6.97358	6.67127	6.50045	6.75093	10.2727	8.03871	F830016B08Rik	180.436	3.81112	1.0938	3.48429	0.00049344	0.0282643	up
27	7.41731	7.35864	7.34472	7.12951	6.9408	7.04517	7.31652	7.75351	7.88722	Fam126b	85.4302	1.17026	0.30769	3.80336	0.000142745	0.0141492	up
28	7.48879	7.68476	7.71825	6.97358	6.72167	6.64756	7.26228	7.57115	7.39801	Fign	79.3187	1.31823	0.319469	4.12631	3.68634e-05	0.00746876	up
29	8.19469	7.80601	7.92038	8.35652	8.03788	8.70574	7.70478	7.65363	7.51915	Foxs1	175.515	-1.124	0.276439	-4.06601	4.78255e-05	0.00809523	down
30	9.44293	9.44513	9.28883	9.75513	10.4111	9.55353	10.1671	11.4962	10.9073	Gbp3	1123.49	1.07367	0.314542	3.41345	0.000641453	0.032108	up
31	8.92422	8.68181	8.9066	9.12623	9.57143	8.97615	9.48612	10.6037	10.2998	Gbp5	655.733	1.0723	0.287726	3.72681	0.000193922	0.017173	up
32	9.23153	8.93942	8.87566	8.85507	8.78425	8.23053	8.83771	10.3962	10.2607	Gbp7	552.545	1.55966	0.361659	4.31251	1.61409e-05	0.00418433	up
33	6.54695	6.69475	6.62077	6.25663	6.38729	6.50045	6.88407	8.36584	6.72593	Gbp8	48.5659	2.78012	0.638631	4.35326	1.3413e-05	0.00385742	up
34	6.38417	6.57517	6.27672	7.26659	7.21828	7.25295	6.45914	6.52457	6.47806	Gldc	35.6057	-1.87283	0.393444	-4.7601	1.93501e-06	0.00125312	down
35	6.93574	6.99585	6.70314	7.76021	7.42497	7.816	7.28427	6.689	7.04767	Gm13056	71.3982	-1.19196	0.369712	-3.22403	0.001264	0.0450508	down
36	6.94963	6.611	7.21849	6.36649	6.91416	6.63047	7.16996	7.65363	7.39801	Gm13212	54.5384	1.66281	0.462257	3.59715	0.000321724	0.0224068	up
37	8.067	7.73075	7.96139	7.32485	7.46743	6.96229	7.93923	8.11957	7.85338	Gm39469	131.547	1.17175	0.290244	4.0371	5.41155e-05	0.00861468	up
38	6.93574	6.78623	6.45465	6.87929	6.43453	6.41568	6.83619	8.00219	7.34805	Gm42031	51.2704	1.95391	0.550718	3.54793	0.00038827	0.0248671	up
39	6.7009	7.18139	6.74173	7.47618	6.03827	6.75902	6.95927	11.7704	8.33279	Gm4841	437.663	4.78809	1.43728	3.33135	0.00086425	0.0361149	up
40	7.45356	6.89633	7.49808	7.03618	6.97954	6.55863	7.46603	7.81138	7.50126	Gm5165	76.2443	1.41882	0.399749	3.54928	0.000386283	0.0248671	up
41	7.28121	7.83017	7.58179	7.06025	7.37201	7.42126	7.53895	8.13076	8.47447	Gm7072	123.437	1.305	0.367505	3.55098	0.000383799	0.0248671	up
42	9.67227	8.80182	10.1377	7.96487	8.09071	7.52441	8.75013	9.16662	8.62661	Gpr22	409.579	1.33052	0.348642	3.81628	0.000135477	0.013829	up
43	6.75255	7.00767	6.83198	7.0721	7.0531	7.16407	7.66528	8.68735	7.60497	Gpr65	93.9027	1.66899	0.401162	4.16038	3.17723e-05	0.0067438	up
44	8.82123	8.33337	8.87913	10.3328	10.1672	10.8778	9.26792	9.39683	9.36739	Grrp1	742.851	-1.27094	0.241604	-5.26041	1.43733e-07	0.000234924	down
45	7.05475	6.57517	7.13047	6.72739	6.96678	6.55863	7.37853	7.63755	7.62146	Gucy1a2	61.2316	1.61554	0.402556	4.01321	5.98982e-05	0.00880745	up
46	7.48879	7.93926	7.48843	7.37133	7.47575	7.26242	7.83075	8.54206	8.40772	Gvin1	141.871	1.42907	0.314927	4.53777	5.6853e-06	0.00254543	up
47	7.79591	7.93373	7.57276	7.57288	7.63154	7.23377	7.5121	8.74937	8.62271	Gvin2	159.246	1.35744	0.386067	3.51607	0.00043798	0.0268654	up
48	6.38417	6.3185	6.34116	6.34066	6.52111	6.34516	6.65736	8.12518	6.5017	Gvin3	36.4458	2.3205	0.689647	3.36476	0.000766103	0.0348748	up
49	8.87523	8.04521	9.13245	8.82456	9.23273	8.86451	9.99222	9.61068	10.5803	Hlf	591.186	1.29073	0.333806	3.8667	0.000110319	0.0123965	up
50	8.31146	7.69143	8.43896	7.45079	7.0531	6.92471	7.70478	7.8463	7.79018	Hook1	133.54	1.08377	0.341653	3.17213	0.00151327	0.0489171	up
51	7.5646	7.55094	7.77371	8.36512	8.52639	9.16006	8.01517	7.54533	7.82566	Ier5l	195.249	-1.26712	0.299364	-4.23269	2.30908e-05	0.00515684	down
52	7.10377	7.08699	7.21849	7.16261	7.09955	7.40461	7.48466	8.88536	7.62963	Ifi209	109.165	1.50591	0.443841	3.39292	0.000691527	0.0333766	up
53	6.83295	6.8832	6.94614	7.60354	7.77042	8.08958	6.9148	7.08646	7.21895	Ifitm10	80.2342	-1.34197	0.308436	-4.3509	1.35581e-05	0.00385742	down
54	10.6575	10.4974	10.3547	10.5301	10.5808	9.70104	10.7022	13.2189	11.7927	Iigp1	2456.47	2.02226	0.625139	3.2349	0.00121687	0.0443564	up
55	6.48126	6.4783	6.34116	7.29607	7.68889	7.82206	6.89955	6.4536	6.89164	Islr2	54.6107	-1.71959	0.400689	-4.29158	1.77408e-05	0.00439314	down
56	7.91354	7.15078	7.84908	7.52546	7.02912	6.96229	8.6606	9.87168	8.26371	Jchain	215.257	2.78367	0.644385	4.3199	1.56103e-05	0.00417481	up
57	11.2888	11.0836	11.2159	10.7267	10.9139	10.2707	11.1921	11.4191	12.1292	Kitl	2290.24	1.01904	0.254418	4.0054	6.1913e-05	0.00880745	up
58	6.24058	6.14246	6.07699	6.52589	6.22267	6.17692	6.55301	7.87358	6.90681	Klra2	30.5889	2.46712	0.658597	3.74603	0.000179655	0.0164544	up
59	8.10007	7.99328	7.97479	7.63348	7.42497	7.26242	7.7431	8.02046	9.03029	LOC118567721	169.686	1.41047	0.380884	3.70315	0.000212939	0.0179083	up
60	8.51093	9.01497	8.25115	8.13221	7.96027	7.59836	8.25686	8.80535	8.90493	Lrif1	260.332	1.0509	0.314481	3.34171	0.000832649	0.0354792	up
61	9.30476	9.09391	9.32475	8.50753	8.73958	8.50124	9.24771	9.51817	9.65507	Marchf7	477.276	1.08112	0.194087	5.57028	2.54323e-08	5.66801e-05	up
62	7.59689	7.59473	7.71825	6.96061	7.08811	6.63047	7.56524	7.62127	7.70088	Mblac2	90.5636	1.39244	0.303604	4.58638	4.51001e-06	0.00231953	up
63	8.98029	8.47072	9.31967	8.14233	8.62477	8.13342	8.992	8.99447	9.79013	Med13	393.881	1.23442	0.32224	3.83075	0.000127753	0.0134511	up
64	7.57275	7.58754	7.46889	7.51738	7.85337	8.00268	8.27223	8.69479	8.68386	Mki67	176.432	1.06184	0.25848	4.10802	3.99067e-05	0.00768145	up
65	6.50375	6.23686	6.81458	6.74368	6.45708	6.4801	7.34792	7.33764	7.02093	Mmp13	38.7741	1.61023	0.473764	3.39881	0.000676793	0.0329812	up
66	7.67421	7.49785	7.42888	7.0721	7.01694	6.68079	7.34792	7.6695	7.42704	Mpp7	81.2622	1.0929	0.322273	3.39124	0.000695777	0.0333766	up
67	6.7855	6.62839	6.88246	6.75971	6.19052	6.57716	6.71461	8.45674	7.07378	Ms4a4b	57.4178	2.40861	0.647962	3.71721	0.000201435	0.0173897	up
68	6.58803	6.39129	6.68323	6.52589	6.58051	6.29386	7.02951	8.43903	7.03438	Ms4a4c	54.1629	2.68102	0.584352	4.58802	4.47473e-06	0.00231953	up
69	7.90727	7.70467	7.86365	8.54191	8.40825	8.55524	7.88609	7.76822	7.6697	Msc	182.74	-1.02937	0.208042	-4.94792	7.50121e-07	0.000835884	down
70	16.9685	16.6038	17.3115	16.0326	16.3313	15.589	16.8278	17.0214	17.4717	ND2	113281	1.11803	0.246838	4.5294	5.91527e-06	0.00254543	up
71	17.6795	17.5483	17.9827	16.9856	17.1538	16.4636	17.7546	17.8129	18.3178	ND5	200426	1.08894	0.224761	4.8449	1.26674e-06	0.00114121	up
72	9.91421	9.66545	10.1377	9.12623	9.15753	8.62749	9.61765	9.93984	10.1896	Nbeal1	725.321	1.08573	0.239219	4.53865	5.66165e-06	0.00254543	up
73	6.71843	6.86991	6.74173	6.50501	6.61793	6.68079	6.98791	7.35804	7.39801	Ncapg2	44.0141	1.53852	0.375592	4.09625	4.19891e-05	0.00788424	up
74	7.88829	8.26139	8.11999	7.65548	7.20797	7.25295	6.80296	6.86049	6.90681	Npas2	103.809	-1.09966	0.315113	-3.48973	0.000483505	0.0278682	down
75	10.6611	10.8031	10.5202	10.7087	11.1866	10.494	11.6012	11.6305	12.3458	Nr1d2	2327.62	1.11711	0.247367	4.51599	6.30224e-06	0.00255374	up
76	11.2986	10.2134	11.6826	10.1836	10.5372	10.1236	11.5266	11.7015	11.0904	Ogn	2040.59	1.23145	0.312391	3.94202	8.07993e-05	0.0100042	up
77	7.57275	7.10866	7.4787	7.20532	7.45905	7.30868	6.97368	6.67003	6.34751	Opn4	65.2459	-1.39816	0.415393	-3.36588	0.000762993	0.0348748	down
78	7.15075	6.74158	7.20632	7.01157	6.67127	7.10077	7.59099	7.57964	7.63774	Pde11a	69.9573	1.26713	0.356533	3.55402	0.000379389	0.0248671	up
79	10.9438	10.9564	10.8319	12.4237	12.8671	13.2377	12.3184	11.6161	11.3432	Pi16	4265.63	-1.08111	0.263283	-4.10626	4.0211e-05	0.00768145	down
80	9.63803	8.74463	9.9177	8.04302	8.15149	7.69519	8.87789	9.12619	9.12371	Ppp1r3a	413.563	1.40673	0.310274	4.53383	5.79226e-06	0.00254543	up
81	6.66482	6.9093	6.62077	7.10689	7.02912	7.30868	6.55301	6.34743	6.81223	Ptch2	39.7341	-1.36548	0.430683	-3.17049	0.0015218	0.0489171	down
82	8.54682	8.55761	8.56155	10.4132	10.3959	10.7636	9.43126	9.50984	9.51845	Pth1r	766.499	-1.15254	0.165584	-6.96047	3.39146e-12	4.53506e-08	down
83	8.34373	8.16693	8.21813	8.56437	8.34088	8.32122	8.82406	10.0064	9.15085	Ptprc	352.496	1.23262	0.302459	4.07533	4.59499e-05	0.00808151	up
84	6.0511	6.3185	6.02568	6.31382	5.99095	6.06977	6.11016	7.74609	6.76138	Rgs1	23.6857	2.96737	0.845038	3.51153	0.000445541	0.0269582	up
85	8.72059	8.56462	8.91	7.88797	7.9079	7.76016	8.38937	8.63413	8.92082	Rif1	265.702	1.12032	0.231338	4.84281	1.28015e-06	0.00114121	up
86	9.46162	9.45075	9.58991	9.00394	9.13564	8.37049	9.38812	9.748	10.0787	Rock1	595.768	1.04011	0.263351	3.94953	7.83048e-05	0.00983532	up
87	7.68169	7.36728	7.8852	7.5651	7.24866	7.07886	7.90627	8.2224	7.74629	Rp2	119.911	1.08423	0.325308	3.33294	0.000859327	0.0360259	up
88	7.53147	7.22098	7.20632	8.09097	8.10616	8.51584	7.5121	7.52781	7.58826	Rtn4rl2	132.714	-1.07445	0.266621	-4.02987	5.58078e-05	0.00877955	down
89	7.68913	8.02467	7.59966	7.06025	6.99215	7.21428	7.49387	7.72359	7.97765	Scai	107.158	1.17459	0.304982	3.85132	0.000117481	0.012772	up
90	6.68304	6.86991	6.66289	7.35295	7.00462	7.46195	6.63745	6.52457	6.72593	Scgb3a1	44.6575	-1.5071	0.386421	-3.90016	9.61278e-05	0.0111932	down
91	6.86338	6.45745	6.77883	6.69394	6.61793	7.02213	7.02951	8.19075	7.29595	Sell	59.0796	1.63248	0.506486	3.22316	0.00126786	0.0450508	up
92	9.4005	8.979	9.71672	9.14112	9.6909	9.38512	10.1346	10.4119	10.5734	Sh3bgrl	805.896	1.06479	0.24701	4.31073	1.62717e-05	0.00418433	up
93	7.68169	7.41788	7.77371	6.92074	6.88683	7.06775	7.34792	7.78276	7.4647	Slc16a7	88.0301	1.13086	0.31103	3.63586	0.000277053	0.0210497	up
94	7.83629	7.83017	7.46889	8.60462	8.77796	9.12514	8.11591	8.11957	7.97139	Slco2a1	226.188	-1.03407	0.243965	-4.23859	2.2493e-05	0.00515684	down
95	8.42771	8.2217	8.54405	7.58061	7.53248	7.4377	8.11591	8.24309	8.22783	Slco5a1	184.804	1.04025	0.216519	4.80445	1.55179e-06	0.00120035	up
96	9.0004	9.41672	8.79336	8.2812	8.49971	8.27014	8.98284	9.46527	9.14816	Smc4	398.037	1.07334	0.241396	4.44637	8.73351e-06	0.00313769	up
97	8.61968	8.24829	8.5129	9.86925	9.13564	9.87021	8.49302	9.09018	8.71347	Socs3	444.585	-1.03291	0.27198	-3.79774	0.000146021	0.0141492	down
98	10.8883	10.8118	10.9929	12.1013	12.1907	12.3792	11.3388	11.0304	11.2987	Sox18	2941.18	-1.02884	0.156287	-6.58307	4.60843e-11	1.5406e-07	down
99	9.15432	8.81064	9.26525	8.92573	9.11838	9.45974	8.4489	7.97118	7.54551	Spon2	372.861	-1.48047	0.304888	-4.85577	1.19919e-06	0.00114121	down
100	9.03143	8.86808	9.05191	8.7775	9.13564	8.63751	9.44904	9.86517	9.96316	St8sia4	524.71	1.06102	0.221214	4.79635	1.61579e-06	0.00120035	up
101	7.61273	8.26139	7.27753	8.39059	8.37498	8.91187	7.80218	7.64561	7.88722	Sts	187.388	-1.12462	0.349981	-3.21337	0.00131189	0.0450986	down
102	7.78216	7.4744	7.51717	7.17344	7.08811	6.71286	7.55653	7.67737	7.92673	Tbc1d8b	95.7449	1.32861	0.325305	4.08419	4.42304e-05	0.00799256	up
103	8.527	8.25267	8.60435	7.57288	7.32605	6.91188	7.59946	8.35641	8.29374	Tmem184c	177.385	1.32849	0.35193	3.77488	0.000160083	0.0150748	up
104	7.01651	7.03092	6.81458	7.53348	7.25861	7.51677	6.78592	6.95091	6.96539	Tmie	60.2769	-1.08604	0.318123	-3.41389	0.000640431	0.032108	down
105	8.29268	7.97193	8.38574	7.51738	7.81574	7.05652	8.01517	8.15288	8.43927	Trim23	172.599	1.09373	0.323952	3.37621	0.00073491	0.0346399	up
106	6.97688	6.51842	6.72263	6.50501	6.65384	6.63047	7.10827	7.44583	7.02093	Trim59	41.7506	1.4472	0.419717	3.44805	0.000564657	0.0302024	up
107	11.0015	11.6103	10.6517	11.4305	11.522	12.1782	10.9305	10.3666	10.8849	Trp53i11	2380.91	-1.04257	0.282288	-3.6933	0.000221365	0.0183856	down
108	8.32999	8.53282	8.05249	7.95332	8.36653	7.53955	8.41257	8.75649	9.08764	Trp53inp1	248.992	1.05224	0.320228	3.28593	0.00101648	0.0398383	up
109	9.68468	10.0545	9.24664	8.97373	8.39171	8.49756	9.06616	9.61068	9.8977	Ttc14	570.757	1.10067	0.298264	3.69027	0.000224016	0.018491	up
110	7.4446	7.58754	7.19402	7.71239	8.33656	8.02364	7.36841	7.41726	7.43656	Ttc9	117.703	-1.02241	0.295917	-3.45506	0.000550174	0.029665	down
111	6.27191	6.14246	5.96726	6.54626	6.56117	6.57716	6.95927	8.58685	6.74382	Ubd	51.5355	2.4513	0.661306	3.70676	0.000209932	0.0177671	up
112	9.1337	9.24838	9.03648	8.44423	8.67997	8.08958	9.05456	9.17458	9.74473	Yes1	430.256	1.14755	0.260034	4.41307	1.01915e-05	0.00348786	up
113	8.61219	8.71357	8.45312	8.22068	7.95455	7.77904	8.29747	8.89826	8.95518	Zfp160	268.103	1.00949	0.265476	3.80255	0.000143217	0.0141492	up
114	7.81625	8.0401	7.4787	7.28633	7.1765	7.15376	7.56524	8.0144	7.78297	Zfp40	113.749	1.02868	0.301437	3.41258	0.000643504	0.032108	up
115	7.95661	7.85976	8.16126	7.38042	7.43358	6.84525	7.72791	8.2276	7.98389	Zfp51	135.948	1.24246	0.326298	3.80776	0.00014023	0.0141492	up
116	7.90097	8.07543	8.0142	7.54939	7.381	7.23377	7.78766	8.21717	8.09711	Zfp52	143.819	1.0435	0.25794	4.04553	5.22059e-05	0.00841245	up
117	6.84828	6.72623	6.76046	6.46156	6.1201	6.2382	6.48365	6.93637	6.93651	Zfp54	27.6351	1.65726	0.518128	3.19856	0.00138118	0.0465403	up
118	9.67583	9.86056	9.44146	8.80905	8.42053	8.25706	8.82748	9.36249	9.74828	Zfp62	520.748	1.03419	0.28054	3.68643	0.000227426	0.0185435	up
119	7.04215	6.62839	6.83198	6.60457	6.58051	6.32	6.76858	7.32731	7.08661	Zfp708	38.7177	1.47188	0.461485	3.18943	0.00142551	0.0474654	up
120	7.24993	6.98391	7.18158	6.60457	6.97954	6.66432	7.23987	7.41726	7.528	Zfp758	60.65	1.35737	0.352382	3.85197	0.00011717	0.012772	up
121	7.68169	7.36728	7.36631	7.46777	7.32605	7.06775	7.60788	8.05037	8.14761	Zfp760	110.915	1.08814	0.313402	3.47203	0.00051653	0.0285573	up
122	7.4713	7.49008	7.39799	7.06025	7.47575	7.13286	7.49387	8.10828	7.88722	Zfp942	102.526	1.05172	0.316907	3.31872	0.00090432	0.0372022	up
123	7.97466	7.66454	8.20131	7.38042	7.46743	7.25295	7.66528	8.37053	8.47012	Zfp943	151.515	1.32385	0.326967	4.04887	5.14654e-05	0.00841245	up
124	7.95054	8.12915	8.03348	7.44221	7.79004	7.68851	7.99033	8.47423	8.47012	Zfp944	174.851	1.00424	0.25751	3.89983	9.62619e-05	0.0111932	up
125	8.77516	8.52206	8.67824	7.89405	8.05395	7.18442	8.41716	8.59085	8.39398	Zfp955a	237.13	1.01048	0.305838	3.30396	0.000953287	0.0382803	up
126	7.32169	6.94726	7.54527	6.8361	6.99215	6.55863	7.31652	7.67737	7.40776	Zfp960	69.1673	1.37099	0.389847	3.51674	0.000436885	0.0268654	up
127	7.8429	7.49008	7.80438	7.29607	7.07656	7.05652	7.55653	8.20138	8.00853	Zfp97	116.066	1.37099	0.313695	4.37045	1.23991e-05	0.0037281	up
128	7.5646	7.42611	7.59076	7.12951	7.14415	7.01042	7.45661	7.87358	8.34238	Zfp979	105.835	1.46443	0.334842	4.3735	1.22272e-05	0.0037281	up
129	7.78905	7.8656	7.64328	7.48453	7.51653	7.20441	8.00281	7.88701	8.33759	Zfp983	134.947	1.07951	0.268731	4.01708	5.89235e-05	0.00880745	up
130	6.64623	7.18139	6.79687	6.56614	6.28224	6.36944	7.04303	7.20737	7.65382	Zfp985	46.002	2.28093	0.474688	4.80512	1.54656e-06	0.00120035	up

## Sheet: Table S2
	NC1	NC2	NC3	HF1	HF2	HF3	HFi1	HFi2	HFi3	cluster
Aqp8	7.59689	7.91140648690862	7.8923138776764	7.14064995035379	6.65383666403816	7.14336016711994	7.2733263008207	6.97940264444223	7.62962797142473	1
Asb15	9.55737150666763	9.53067022835169	9.7320503167545	8.75499793632503	8.51501397439379	8.04938082505414	8.53156722724719	8.68361430584968	8.81585524570772	1
Atcayos	9.56698701012623	9.75428161080605	9.54284748426626	8.49197316786748	8.29703683649294	8.33370516879019	8.84448640885381	8.5170074235671	8.63824819504427	1
Atp8a2	7.97465739329494	7.92818635087935	7.96810971282005	7.38943695876283	7.07656206816404	7.3356056627516	7.85177384130755	7.38800758331077	7.83959240179948	1
Bex1	7.27087740750297	7.35864154703453	7.70196	6.79097408303584	6.84442922247891	6.75901680407476	6.76858	6.76125597055836	7.30655033709235	1
Bmp7	6.92166426257547	6.71062183757663	6.68323136782004	6.41553631409604	6.03827302606135	5.92914619953596	6.11016330886675	6.06190964704724	6.34750741044716	1
C730036E19Rik	6.71843293660957	6.59326898165147	6.50561692919834	6.04064491343961	5.93711102677295	6.1080508562275	6.6374527271487	6.25567802000074	6.50170252445129	1
CN725425	7.4355687342337	7.30546192163919	7.36631096090141	6.96061347750638	6.5994181728313	6.52030412068311	7.02950882467115	6.86048583229051	6.96538956058769	1
Ccdc141	10.578186245934	10.5762547425171	10.9881214915567	9.99684030333756	9.49921253407953	8.78286373676413	9.73810873234673	9.54697	10.0660220849328	1
Chmp4c	7.78905213070308	7.74997878267763	8.08972175480859	7.23635251907181	7.05309639439492	7.01041897571901	7.47537880039395	7.18418135207345	7.40776262155505	1
Cspg4b	7.80272271188571	7.78140445103737	7.73433879160068	7.15168344558891	7.20797410399124	6.85892851448996	7.41818833438348	6.87611340910107	7.18433996323483	1
D830005E20Rik	7.06720557968232	7.0869909600506	7.33378024242582	6.80624311875529	6.73789260823196	6.48010405497267	6.83619148762206	6.56868460593835	7.09930000510551	1
Dctd	6.99025237441149	7.0193545780365	7.14346256109048	6.50501265337202	6.72167380935284	6.29386334095338	6.81971531995869	6.31822656680459	6.87624556610906	1
Eif2s3y	10.5309666001117	10.7943182761989	10.577449586261	9.55565016762429	9.72698696686507	9.16694647674273	10.1387422812316	9.78122804600291	10.2644010752086	1
Fam13a	8.99467963518771	9.28241689322374	9.16683091548935	8.5190832860719	8.42459640547069	7.94882051874667	8.53156722724719	8.4029168476271	8.81585524570772	1
Fgf12	6.40963439188077	6.66217240485956	6.81457805658587	6.04064491343961	6.25316674923428	5.86657004096533	6.38051512306846	6.06190964704724	6.22198681135691	1
Frmd5	11.5873807716792	11.0514826737776	11.9852066571955	10.5487501520828	10.4010014292997	10.6355140534854	10.7058411683548	10.5015727411262	11.2676442135128	1
Gal3st2c	7.13918211937657	7.09787513026613	7.31159617158521	6.58556938058748	6.36248261480225	6.23819718577076	6.73294207632984	6.31822656680459	6.61073422761697	1
Garem1	8.17936932420922	8.14344127579636	8.17856727981599	7.54938969393307	7.33538593334795	7.3791864716887	7.83074591419513	7.40758650145223	7.95878473600292	1
Gm20757	6.30177391107663	6.26524886200729	6.27672311713768	5.79051811049594	5.58695251755323	5.78482644514058	6.26000231557012	5.80012634153728	5.95555339612026	1
Gm32027	7.15074645395069	6.95961459146628	7.0631616381313	6.72739217466291	6.58050510010414	6.57715554675175	6.71461125082607	6.67003014886045	6.74381904018819	1
Gm32849	6.64623119750091	6.74158377368175	6.52994113216341	5.79051811049594	5.93711102677295	5.58695251755323	6.22603167218591	5.80012634153728	6.18619667988547	1
Grm1	9.32306612562074	9.10347712668112	9.26789203845025	8.46032956967467	8.6387751039409	7.98139690629638	8.75013376907644	8.50431078165588	8.90812042597932	1
Grtp1	7.36084100705189	7.46647865264599	7.5817878052177	7.03618203043587	6.73789260823196	6.6643223552379	7.23987131462539	6.82849229552276	7.04767186981627	1
Kcnn2	8.58180869839478	8.58885357078955	8.6782424939848	8.06453913716047	7.75051467479152	7.80991273787891	8.31733019011553	7.95857161269673	8.09711287775608	1
Klhl10	6.66481934155558	6.64543754160585	6.62077174434493	6.12289628140935	6.31006297202735	6.31999836209772	6.43383050840694	6.25567802000074	6.40250995398024	1
Lzic	9.7400890526724	9.60636141236828	9.76408866390871	8.85808801536383	8.96115097446756	8.61061868498711	9.09760740356321	8.91104875187989	9.11547037165113	1
Mgat3	7.69653073417806	7.43429198052406	8.02708468178615	7.23635251907181	7.07656206816404	6.97452243501148	7.42790551913515	6.99337223317977	7.55417932725618	1
Morn4	7.32168559210452	7.16107190242816	7.18158416613722	6.71081547853298	6.41128448535386	6.41567771340307	6.76858	6.63086820631105	6.8447446612651	1
Nme5	7.53146716136968	7.81814752471287	7.84173026710949	6.9863930016956	7.25861034899475	7.2142809021811	7.82366151884168	7.12409709841092	7.51023848727473	1
Nt5e	9.27450728626963	9.34814064253307	9.57297781561245	8.3693968424229	8.18089571920863	7.7345600985797	8.32225122581216	8.37520083961678	8.43480508285825	1
Pcbd1	6.9633435357284	6.75669637715611	6.83197964361102	6.58556938058748	6.41128448535386	6.41567771340307	6.6959169885086	6.61062686200506	6.56878790126262	1
Pdzd3	7.95661345688876	7.8241728392601	7.8923138776764	7.31533175133737	7.02912316424175	7.38771848619421	7.42790551913515	6.96524948274406	7.49222292805058	1
Ppara	10.1457356277026	9.82216493547274	10.6436396445822	9.35385065174929	9.11092044390703	8.94705100980966	9.20641549992236	8.88535590640321	9.40161672428045	1
Prss55	6.83295048418125	6.59326898165147	6.62077174434493	6.22598080407958	5.87308880406834	6.14360391164091	6.55301288424396	5.88815283992767	6.10683439947929	1
Rims4	7.29146053335584	6.97183015153152	7.18158416613722	6.50501265337202	6.70517238367382	6.55862788609313	6.65735967776815	6.56868460593835	6.8606165789768	1
Slc4a7	8.10550033292053	8.10986	7.7814440041654	7.27649750823576	7.71664106677835	6.94990871346616	7.48465973631478	7.34788212584033	7.78296723719116	1
Tead1	10.3169475610431	10.3544253139683	10.4386761714305	9.19200537733602	9.38252176281322	8.81256915875937	9.4087150135413	9.53879919450193	9.94012119253041	1
Tmem116	7.9444476318355	7.80601357121593	7.89938524145351	7.21575536648347	7.24865584649776	7.23377426086778	7.63279639121638	7.33764014836511	7.52799911492787	1
Zfp442	8.28793873760064	8.0246735898871	8.30448042012835	7.64085300549152	7.49222048452234	7.43770092671431	7.42790551913515	7.62943589864456	7.83959240179948	1
Zfp558	6.99025237441149	7.05368853365118	6.94614487244688	6.50501265337202	6.56116741083963	6.55862788609313	6.86835990951534	6.50160581928596	6.74381904018819	1
Zfpm2	8.13765048331113	7.89441255164729	8.24570056742802	7.44220704084655	7.41630036380739	7.1328622783336	7.60787859521788	7.46452281309314	7.83959240179948	1
Ank2	11.1768928410011	10.9372868962499	11.3697424410168	10.2769514107153	10.1647638334618	9.9088718502918	10.3397858256237	10.4040781569346	10.2852501640337	4
Ano5	7.15074645395069	6.8289397658717	7.24246228428655	6.41553631409604	6.58050510010414	6.77392321216542	6.61709401313502	6.87611340910107	6.67014321037445	4
Atp6ap1l	7.04214784221813	7.22097520261986	7.35556405018794	6.22598080407958	6.03827302606135	6.1080508562275	6.57490675790922	6.65066094407694	6.52467254463748	4
Btbd8	7.65911411266187	7.49785359797839	7.6085044853112	7.21575536648347	6.88683371536132	7.03370891027646	7.01581884975811	7.32731	7.39801151494322	4
Cacna2d2	6.33034457033262	6.64543754160585	6.48054111491333	5.87459992684947	5.87308880406834	6.06976642442309	6.43383050840694	6.28770449894237	6.0121936959227	4
Cbln1	6.60785995980696	6.45745157013143	6.48054111491333	5.87459992684947	5.58695251755323	5.78482644514058	6.26000231557012	6.14792990789017	5.80014958790146	4
Ccdc66	8.7650896231318	8.99966496610091	8.86168947252446	8.17716369571044	7.99963719339536	7.99208218137221	8.39869262162793	8.5948427734285	8.57905774629991	4
E330017L17Rik	7.73289702115168	7.74360196039031	7.8923138776764	6.87928565390861	7.1975788051409	6.99858508693266	7.42790551913515	7.17241304065049	7.03438121452429	4
Ehbp1	10.6699995071319	10.5847599761715	10.8283770689341	9.91449240224271	9.46655554869824	9.44850839745117	10.0398172661456	10.0063821999977	9.8913112588247	4
Fst	6.93574034115069	6.72622899454225	6.91478568199267	6.28585523470703	6.25316674923428	6.20836060414951	6.22603167218591	6.70758715131644	6.42853372100436	4
Gm13090	6.68303687944274	6.57516608776502	6.50561692919834	6.04064491343961	5.78944695202939	6.02803900113926	6.11016330886675	6.47796678601233	5.88818562620806	4
Gm14326	9.44918429694625	9.47483077221517	9.73775641897515	8.57177191430739	8.71669464072543	8.63750920840381	8.91695923830719	9.20335732912845	8.88885032848434	4
Gm15991	7.18475719266959	7.10865513188248	7.19401668825542	6.46155611218215	6.36248261480225	6.71285968626566	6.76858	6.84461535332168	6.90681047679341	4
Gm32202	7.81625262501647	7.49008344722498	7.82691539159561	6.87928565390861	7.21827761111409	6.96228638683571	7.16995669209259	7.51896585317605	7.20752620753996	4
Gm33609	8.94216897317185	8.75076246879158	9.00511241161446	7.58061296360521	7.62418701747069	7.48574123631558	8.17733063360734	8.14186894825136	8.22262549111268	4
Gm35287	6.99025237441149	7.00766703411339	6.96148317577602	6.50501265337202	6.47900030103446	6.71285968626566	6.71461125082607	6.93636804352034	6.87624556610906	4
Gm35356	6.89293214718603	6.86990550222013	6.81457805658587	6.28585523470703	6.61793037895762	6.39292533627324	6.55301288424396	6.58990922688623	6.47806114593203	4
Gm35612	7.00345944458127	7.06490025119864	7.19401668825542	6.28585523470703	6.65383666403816	6.63047436270023	6.78592322661481	6.99337223317977	6.76137761570932	4
Gm41414	7.44459844083791	7.33234461260844	7.52660635477609	6.46155611218215	6.92756712665921	6.59529210591852	6.78592322661481	7.18418135207345	6.8606165789768	4
Hs3st5	7.34142171970933	7.26865322142518	7.34472114074367	6.75970503426403	6.54137887944012	6.48010405497267	6.75092707527357	6.81210631621355	6.74381904018819	4
Hspa5	14.4309408348456	14.2344248192637	14.5892858657229	13.1564513098247	13.3071458107808	13.131055298059	13.3777444583651	13.6505347091998	13.429733330869	4
Med12l	7.56459927008956	7.67805309763803	7.71825	7.07209788220825	7.14415492328242	6.98662075994352	6.80296322207039	7.57964027945046	7.23026061290479	4
Nckap5	7.37043543391842	7.25927036745705	7.30034866135962	6.6413877166785	6.80017117065942	6.75901680407476	7.23987131462539	6.96524948274406	6.92176292441889	4
Nmrk2	7.6283783986836	7.87719858839253	8.09582891953206	7.30574068152412	6.96678365174793	7.27181894234362	7.20543801160382	7.49204056604515	7.38818222670102	4
Nop58	9.22910061505236	9.15956036674698	9.26789203845025	8.53054239126235	8.06982342038721	8.4141518006797	8.67972974034142	8.98544112579133	8.96133518216841	4
Nppa	13.8571294271788	14.4467692700591	14.1797358188037	12.4800085182403	12.9247595972498	12.6065936777274	12.4220555311372	13.1670187420918	13.5581710944888	4
Ociad2	8.40609693159591	8.22170439346376	8.58738463482065	7.52545585823571	7.80294993323919	7.74742416477823	8.09287540997354	8.05037191117742	7.90052303909034	4
Polq	8.42770660883654	8.48558040681125	8.71377919286213	7.55726791734915	7.73029640598083	7.64075373809853	8.2308624535908	8.04444278501593	7.63774254790562	4
Prlr	7.45356279213814	7.17127334602671	7.48842915766492	6.46155611218215	6.47900030103446	6.50045403176749	6.78592322661481	6.7436990312223	6.70770377109241	4
Pwwp3b	6.71843293660957	6.8832035194804	6.72263337973406	6.3914273296951	6.15645858538984	6.06976642442309	6.38051512306846	6.54691881071557	6.40250995398024	4
Rasef	6.64623119750091	6.43603219968308	6.50561692919834	6.04064491343961	5.78944695202939	6.17692031785516	6.15157652312348	6.54691881071557	6.0121936959227	4
Rel	8.97739147550411	8.71671013524865	9.08527744870268	7.93581242000679	8.24714179467742	8.03914242918147	8.31733019011553	8.45673994703625	8.25864478496666	4
Slc16a6	8.33916766135977	8.54350132108606	8.54405116291577	7.81281182082531	7.38099908747839	7.3356056627516	7.56523634599133	7.86000829452192	7.83959240179948	4
Sobp	8.99181288242966	8.6624049848478	8.89636464980574	8.14736108616883	8.04861383970679	7.93778311789419	8.33690986164271	8.43902981879918	8.00852610237496	4
Tnik	8.89993657204071	8.91240631381425	8.96326384662873	8.12712422665664	7.92558332093738	7.90978368537611	8.40795753744589	8.53375836421858	8.40315366656605	4
Wif1	6.70090239074104	7.03091862139867	7.07694949748553	6.08354	6.22266630946311	6.48010405497267	6.61709401313502	6.56868460593835	6.45369282046662	4
Zfp385b	7.19587532196275	7.10865513188248	7.21849012281669	6.54625794237887	6.45708154775086	6.61305863622726	6.89954926014218	6.96524948274406	7.00730767985935	4
Zfp879	7.45356279213814	7.33234461260844	7.70196	6.54625794237887	6.82989245364659	6.71285968626566	7.06958729085406	7.07363483989873	7.02092811511653	4
1110002E22Rik	11.0891849492783	10.7609412577777	11.4493406868142	10.257848200042	10.1599791782985	9.92916554122073	10.6106771861624	10.554022977965	10.5133434163435	5
9030612E09Rik	7.73289702115168	7.34993917931275	7.78913266058005	7.06025461941935	6.70517238367382	6.92471192661266	7.22850552842711	7.20736571257858	7.09930000510551	5
Acsl6	8.97739147550411	8.55409868589257	9.12372415586424	7.90611367538447	8.04325901729319	7.6545789822399	8.41256687243658	8.12517644945294	8.27881073152519	5
BC037032	7.1621952998631	6.8564328237906	7.59075573951996	6.48358073900603	6.33677150780806	6.45921878880444	6.67684011296021	6.61062686200506	6.96538956058769	5
D3Ertd751e	8.93621240935002	8.76899485232356	9.12080336653226	7.76690461596585	7.84717530165631	7.70183246533177	8.42630365245772	8.67234923852745	8.50029404863891	5
Fam169a	6.93574034115069	6.39128543800136	6.68323136782004	5.99307921262463	6.12010331015919	6.02803900113926	6.06500806514154	6.47796678601233	6.45369282046662	5
Fgf10	6.71843293660957	6.59326898165147	6.74173414056578	6.19367508187155	6.41128448535386	6.1080508562275	6.48365102764551	6.5245735720875	6.34750741044716	5
Gca	8.11630177733917	7.74997878267763	8.26198234475218	7.35295019293741	7.22849120401504	7.19445696855053	7.7047777156331	7.65362577958705	7.89388948644413	5
Gja3	8.99754060111735	8.33337369679271	9.07926911681625	7.88186834749073	7.94303993413697	7.57662438297059	8.29746843023545	8.38450129645653	8.19630508367838	5
Gm30262	7.80950505557561	7.76263977530711	7.78913266058005	7.0239458308088	7.04117487730046	6.59529210591852	7.28427152674573	7.37809942128034	7.34805370800713	5
Gm41273	6.2405828762021	6.20708324942351	6.40009007978652	5.99307921262463	5.78944695202939	5.78482644514058	5.95792633472451	6.10677821658583	6.06196107110595	5
Gm46653	7.45356279213814	7.50557582757589	7.7814440041654	6.96061347750638	6.94080092413648	6.72849492726602	7.43754678998883	7.17241304065049	7.21894859869648	5
Gpr63	6.64623119750091	6.43603219968308	6.72263337973406	6.04064491343961	5.93711102677295	5.9817773667752	6.26000231557012	6.37545111414987	6.31830478855346	5
Hccs	10.1002068473629	9.62632828968959	10.5080695014949	9.02015074409695	9.33857471638365	8.79184129017926	9.53686820454787	9.72839867488794	9.31326772838171	5
Hspa4l	10.1521235969983	9.9803179229666	10.3082341002376	9.33028229375891	9.27557072212485	9.07474991285724	9.70154120869691	9.78812715986729	9.66072093526737	5
Kif21a	8.46577589271226	8.1715786020546	8.96326384662873	7.82563903394163	7.43357800040354	7.15376257256807	7.64099581908144	7.8393865451179	8.07405146306436	5
Lpl	17.3787387974964	16.9554411248724	17.6464757244829	16.3477924167991	16.5593197825291	16.0869354084741	16.7860857927153	17.0930703741079	16.7861972950737	5
Lrrc2	13.0829583329454	12.6823071706018	13.4154699277031	12.1034554289629	12.0288749482862	11.9154836471322	12.5549310250916	12.5281061479165	12.5919693359008	5
Mboat2	8.21485600021751	8.14344127579636	8.45781306205976	7.61859422787988	7.59434783069828	7.60552446176581	7.96502321241666	7.95222254154752	8.05059036192615	5
Mcm8	7.72570470408119	7.41787909289087	7.67713846907542	6.93419660362706	7.1331655162182	6.93738532423677	7.29511717690246	7.41726010225222	7.31706102546248	5
Mnd1	7.24993131136031	7.10865513188248	7.24246228428655	6.56614035534416	6.80017117065942	6.55862788609313	6.92983047886033	6.84461535332168	6.8447446612651	5
Mtif2	10.0775614044201	9.76931462841914	10.0969315369831	9.12872571710333	9.1009105898076	8.71206507618059	9.56566288468414	9.33913808614473	9.2890791896368	5
Prxl2a	10.0200343039158	9.70352360870017	10.3234658363997	8.9792684531181	8.97494026482917	8.82719041305104	9.24261449811213	9.46742417517232	9.28419185031235	5
Rbfox1	9.82419618984275	9.36410917111728	10.0790845175055	8.9847880418334	8.70011965513966	8.15245526101905	9.14487168119374	9.10135919122711	9.06497757205215	5
Ripor2	8.29267543147395	8.1854325812407	8.76357401694631	7.39839079209852	7.69588508704772	7.18441686301686	7.90626916622523	8.20138310790572	7.54551275442399	5
Rragb	6.92166426257547	6.7715763310553	6.97660451728663	6.22598080407958	6.43452717194494	6.26664189402752	6.6374527271487	6.5245735720875	6.61073422761697	5
Senp8	7.91977856814755	7.52846150306983	8.20131294363634	7.4335674460077	6.92756712665921	7.19445696855053	7.74310355616023	7.73113331396811	7.48311695162696	5
Slf1	9.1414666646474	8.76899485232356	9.43209323495478	8.12712422665664	8.06455213313688	7.81600107909842	8.50598820818493	8.70587685415315	8.61093717273497	5
Spta1	8.51496606650313	8.25704042779943	8.66215497814566	7.69839360004372	7.73707072730467	7.30868300954216	8.02741917637737	8.06215267193293	7.8670189868382	5
Tet1	7.48007417750995	7.29636557976107	7.98144081837334	6.96061347750638	6.87289292393444	6.61305863622726	7.37853242233108	7.14850978060874	7.07378425958579	5
Trdn	12.2123272181843	11.8307030064408	12.4977084773847	11.4454620959695	11.0006219417493	10.8066147310246	11.5150865045554	11.9325110142195	11.5881174211566	5
Usp15	10.9178077903425	10.8001718468698	11.2124498150151	10.185944992614	9.99914006702164	9.87300183083514	10.563680511562	10.6153151964906	10.5912097780647	5
Zfp955b	8.81799076801709	8.58541671625365	9.07323525591353	8.06453913716047	7.82208559237662	7.86372210968106	8.39869262162793	8.36583743642832	8.28878386083051	5
2810414N06Rik	7.47129964153381	7.0869909600506	7.6260100459288	7.01157151833985	7.04117487730046	6.59529210591852	7.12088119640157	7.17241304065049	7.25256327440111	6
5730455P16Rik	9.44710156597946	8.78997182386433	9.71093143278295	8.39059349638427	8.55256594836915	8.21256002977556	8.78581992194226	8.97635303081335	8.87911585769919	6
9430085M18Rik	6.66481934155558	6.66217240485956	6.93058180322346	6.41553631409604	6.41128448535386	6.02803900113926	6.95926628174945	6.58990922688623	6.47806114593203	6
Abcc9	12.7741203208333	12.1570306734278	12.9685565352913	11.7481446609139	11.8487659593013	11.324163096466	12.2165261362706	12.1258165276227	12.2449801390596	6
Abhd3	7.41730886918928	7.09787513026613	7.61728720202302	7.04828378932354	6.90058906164156	6.36944217737657	7.13334902599545	6.7436990312223	7.16068018706369	6
Aldh1l2	7.65911411266187	7.26865322142518	7.76593005742294	7.16261179476299	6.87289292393444	6.69696052958757	7.33754443909208	7.26339360020102	7.27445285052895	6
Arhgap20	8.93023066801382	8.42514372337581	9.22778167864382	7.75348740198873	8.15643627460355	7.64768493985864	8.66444723470368	8.52958945505048	8.62660862165448	6
Arhgap5	9.02303275273346	8.23506233316867	9.29660504153506	7.96486511353853	7.97728413843172	7.39619139461933	8.54836293195603	8.34214762843483	9.1237140922416	6
Arl6ip6	8.23965189854222	8.03497896332691	8.49477675547018	7.65548066724849	7.58677773400519	7.16407152717106	7.87247275391742	7.88031382881389	7.97765446193662	6
Cdnf	8.94513788081086	8.68502086941798	9.48741245270497	8.33040413138121	8.27458151823609	8.08461658754694	8.83090044973957	8.57881293463309	8.5830826419688	6
Cpeb2	8.92723028781622	8.01949120453261	9.03648338005843	8.06453913716047	7.99408370811064	7.37059440139974	8.42173982578519	8.57477659133954	8.75318761029388	6
Cwf19l2	8.40173427917359	7.97192871924244	8.77108073943834	7.83834267740112	7.90194666876299	7.31772431343071	8.08705397210902	8.16381199267009	8.25355670420287	6
Dbt	10.1686006814484	9.67984384364363	10.5550507326224	9.22028857814551	9.2212376425655	8.85313280102578	9.67914429584494	9.78984676510076	9.52673628488738	6
Dmd	10.0228265581832	9.62962920182706	10.4340067475761	9.11622696896887	9.23729996161112	8.96035126804557	9.61961097932823	9.41703782881781	9.79184708603791	6
Dsc2	9.43874015427065	8.96066720034911	9.74154790815013	8.54567621090965	8.66295106874536	8.3704861643703	8.87458504547036	8.95182912220933	9.25200903539825	6
Epha4	9.98179778129148	9.46376663181879	10.2575866972531	8.9513432050972	8.96668281109427	8.37852849360226	9.28784418137046	8.92372220628094	9.42620331504015	6
Esf1	8.80822187142433	8.5220620395705	9.04576095724551	8.12712422665664	8.08551522655372	7.5911563764002	8.54836293195603	8.61069099113197	8.48312961901498	6
Fam185a	9.28621979866882	8.90145436872024	9.7603563939751	8.74197360689086	8.50354829252014	8.31283973840489	8.89430031917445	8.9046691812222	8.79181460273683	6
Fam81a	7.9444476318355	7.51325079464044	8.36085423137526	7.31533175133737	7.41630036380739	6.8724244928381	7.59946358003343	7.49204056604515	7.80448821453435	6
Fgf13	9.76867637574993	8.83101172161662	10.3522167867473	8.75499793632503	9.01818530142973	8.27446665310247	9.34124467163799	9.31299681347722	9.46122687354272	6
Frem2	7.80950505557561	7.45048974070959	8.10796137844001	7.41610477379524	7.22849120401504	6.55862788609313	7.7047777156331	7.02078321048779	7.34805370800713	6
Fsd1l	10.2742619022578	9.86895798812807	10.5921908851459	9.26395236170401	9.42715525333753	9.09174459786867	9.98311910991595	9.9643925067415	9.97981669825265	6
Gm19673	6.33034457033262	6.06876798419495	6.45464774093683	5.79051811049594	5.93711102677295	5.58695251755323	5.95792633472451	6.40242316496332	5.88818562620806	6
Gm39214	8.80167	7.9772973855622	9.26260877961426	7.96486511353853	8.02706587179308	8.03399395813027	8.45337590366797	8.49149735004839	8.75318761029388	6
Gm40457	7.12749949530159	6.84277963888968	7.34472114074367	6.62317026429914	6.68837529834171	6.59529210591852	6.83619148762206	6.81210631621355	6.90681047679341	6
Gpr22	9.67227	8.80181991507156	10.1377324220547	7.96486511353853	8.09070569465605	7.52440914782103	8.75013376907644	9.16662453547118	8.62660862165448	6
Grb14	12.2947581518081	11.8238989853588	12.6884604747141	11.5825760647327	11.4430763766252	10.6534870833874	11.785813127289	11.6315034145205	11.5652641647576	6
Hook1	8.31146091877736	7.69143053850824	8.43895600104062	7.45078675660402	7.05309639439492	6.92471192661266	7.7047777156331	7.84629625314954	7.79018015612434	6
Ifit1bl2	7.9444476318355	7.19140986313005	8.03984656496995	6.58556938058748	6.97954206683915	6.83138762958523	7.56523634599133	7.3681101550022	7.27445285052895	6
Inpp4b	9.41122260654785	8.84252137248973	9.73395487558085	8.38638005661147	8.59633454623458	8.23053460474908	9.13664430147805	9.05612176153502	8.81244586508629	6
Ipp	8.37971249059794	7.80601357121593	8.67022179314275	7.79333352327643	7.84717530165631	7.18441686301686	8.02741917637737	8.09116346314481	7.94605556430275	6
Jph1	8.15866948016945	7.63706786288195	8.39066082070347	7.46777025057598	7.3166483029454	6.77392321216542	7.72024383448055	7.63754991880866	7.79735366034863	6
Klhl34	7.55639725516275	7.03091862139867	7.59075573951996	6.90710220072064	6.92756712665921	6.91188401182902	7.10827491568064	6.93636804352034	7.43656066312826	6
Krt10	7.24993131136031	7.07600017978846	7.36631096090141	6.80624311875529	6.9141649696181	6.43775838369798	7.10827491568064	7.04752467104002	6.96538956058769	6
Ktn1	12.0720675241049	11.4910708448623	12.4240623919885	11.2017819686167	11.2034929776999	10.4488141402687	11.7474330992521	11.6827052333242	11.7488640514289	6
Lig4	7.68169383606896	7.17127334602671	8.0650140279997	7.04828378932354	6.96678365174793	6.75901680407476	7.31651797014344	7.31689183955536	7.51915016150029	6
Mob1b	7.29146053335584	6.9092974191983	7.68546612599486	6.72739217466291	6.9141649696181	6.59529210591852	7.10827491568064	7.06065642042281	7.50126308678069	6
Mtm1	8.4405126695414	7.76892459324825	8.43895600104062	7.7998584048843	7.35383732209583	6.98662075994352	7.7949366517299	7.83244050365949	8.11978875724608	6
Mylk4	10.7138004917332	10.2534343243472	11.0723567390254	9.93304684106418	9.8406164064791	9.22744511771511	10.511940488132	10.2391883289229	10.0184444709226	6
Ndnf	8.18960271942348	7.89441255164729	8.53078445997056	7.30574068152412	7.70975922604143	6.71285968626566	7.59946358003343	7.63754991880866	7.50126308678069	6
Nebl	12.0196710550829	11.3699206843067	12.466931311858	11.0178461217485	11.3215858032192	10.6363358941328	11.6740665276823	11.822046776016	11.6120691905224	6
Pcdh7	10.5387824936826	9.89932662158813	11.0133657197151	9.57762248802528	9.8628902568059	9.11330034187764	10.1332691753693	10.2214828840081	9.95091684990877	6
Pcgf5	10.6183853612588	9.74518555801925	10.8203525101876	9.6911116249585	9.71723443971746	9.06740375037926	9.9539080027365	10.0240086883805	10.0745058080194	6
Ppp1r3a	9.63802763145656	8.74463213977812	9.91770455451223	8.04301775708261	8.15149129912301	7.69518676468147	8.87789008581217	9.1261861313046	9.1237140922416	6
Rnft1	9.33664174777917	8.58885357078955	9.56443368775717	8.49197316786748	8.62477069243985	7.93223003792749	9.0221345653629	9.18773065024975	9.05062718170723	6
Snx13	10.6556970956757	9.84504310756483	10.8583	9.61704946997228	9.71396879549167	9.10615136855018	10.1222600454521	9.97953014180955	10.2217736924539	6
Tecrl	10.0270047895881	9.20244266339514	10.3828296596551	9.14111553107487	9.19797256060152	8.4526886169607	9.28288895723466	9.73198184520694	9.32282943395415	6
Tmc7	8.42770660883654	7.65087508376968	8.21254544264769	7.29607226343547	7.53248404193145	7.07886400384494	7.61623854399378	7.55399251861238	7.66178327299798	6
Tom1l1	8.55075162566851	8.13393	9.09126046998949	8.02114770329115	7.85337398361503	7.52440914782103	8.43538651836299	8.09116346314481	8.28380633396913	6
Ubr3	11.5135102286453	11.2043869246778	11.7146374039161	10.646980640226	10.7107011269413	10.0328056214247	11.0331158897821	10.9312486632166	11.4194180787261	6
Usp9x	10.2046906462995	9.90613988364238	10.5837857747729	9.27522386356296	9.53670144227967	8.83299674240438	9.70892972948987	9.50145655679231	10.0257552607209	6
Zfp971	8.07811440989057	7.74997878267763	8.42464321680574	7.11825770643512	7.50848120020035	6.94990871346616	7.58246508838246	7.68518788270098	8.0267145872665	6
Acaa1b	6.20756157158605	6.34361266855746	6.24193723176325	7.45078675660402	6.33677150780806	6.48010405497267	6.48365102764551	6.14792990789017	6.28777958348197	2
Adora2a	9.5162655406441	9.66383709020219	9.58780839747532	10.8880533728393	10.6222345318037	11.0731069669479	10.075934381734	9.97953014180955	9.76411581828552	2
Aspg	6.35776878598191	6.45745157013143	6.12325674082583	7.41610477379524	6.88683371536132	6.97452243501148	6.35231852099927	6.5245735720875	6.10683439947929	2
Capn12	7.13918211937657	7.17127334602671	7.03506153537401	8.05919083578651	7.49222048452234	7.75380894860144	7.26227935285789	6.86048583229051	7.23026061290479	2
Cbx2	7.72570470408119	7.34117388595622	7.39799463692688	8.2015116203845	8.10102740013889	8.1897546920662	7.49387220795237	7.33764014836511	8.0267145872665	2
Cdc42ep1	10.8226160480285	10.9596853308018	10.8212463382784	11.6700717317942	11.7429	12.2011752134703	11.3658052506977	10.9868983698131	11.352508996743	2
Emilin1	9.84644706925603	9.93307409718233	9.83321649987161	10.9551077485943	10.9709156851326	11.3727805239249	10.3374088564072	10.2504563629517	10.3105945749971	2
Galnt18	9.61226305051515	9.85634683253911	9.57935260426905	10.6058264962403	10.634348812865	10.9012566088091	9.85589360541432	10.0571999817778	10.0773226215594	2
Gfpt2	9.75024390797764	9.86056287737887	9.2304911238376	10.1631704939616	10.8772078959219	10.6607755209746	9.74171469708562	9.77777	9.69968695659399	2
Gja4	9.07268256089714	9.14805738863446	9.20039986545914	10.1942454856028	9.89782459187462	10.1070934953549	9.70339191299662	9.48028143620791	9.56946803918413	2
Gldc	6.38416554518187	6.57516608776502	6.27672311713768	7.26658811747719	7.21827761111409	7.25294966108112	6.45913886473798	6.5245735720875	6.47806114593203	2
Gm13056	6.93574034115069	6.99585273863408	6.70313962550981	7.76021321929701	7.4249694370654	7.81600107909842	7.28427152674573	6.68899861755675	7.04767186981627	2
Gm15793	6.48125788303226	6.23686048200537	6.20505685173471	6.96061347750638	6.56116741083963	6.81732996671751	6.43383050840694	6.47796678601233	6.40250995398024	2
Grrp1	8.82123208665932	8.33337369679271	8.87913343013804	10.3327844386748	10.1671502027727	10.8778252106897	9.26791909162088	9.39682735782848	9.36739246550556	2
Has1	5.79523999688444	5.58695251755323	5.80694743034227	6.41553631409604	6.41128448535386	6.29386334095338	5.89013	5.80012634153728	5.88818562620806	2
Ier5l	7.56459927008956	7.55093874594991	7.77370999837021	8.36511825930127	8.52638610132224	9.16006285880001	8.01516944601567	7.54532656105792	7.82566269441386	2
Ifitm10	6.83295048418125	6.8832035194804	6.94614487244688	7.60353711123751	7.77042464925299	8.08957622912969	6.91479928993242	7.08646416341943	7.21894859869648	2
Islr2	6.48125788303226	6.47829707244243	6.34115810416557	7.29607226343547	7.68889191858512	7.82206140683416	6.89954926014218	6.45360088997295	6.89164069337349	2
Kctd11	8.00420156827716	8.01428880323854	8.02708468178615	8.56807367400829	8.72654660523411	8.98917946945441	8.37052005668244	8.24822053821435	8.49602273915931	2
Lcat	6.87826262549842	6.67860577342314	6.57655742548116	7.39839079209852	7.07656206816404	7.1115715442792	6.78592322661481	6.76125597055836	6.8447446612651	2
Ltc4s	7.63613154537173	7.84800266336433	7.53597216325259	8.3693968424229	7.96027150028428	8.92006958074293	8.11591452550561	7.6773694093486	7.88052222583551	2
Mos	5.79523999688444	5.78441409367111	5.96726205211393	6.28585523470703	6.43452717194494	6.26664189402752	5.95792633472451	5.80012634153728	5.88818562620806	2
Palm	11.0811835366235	11.1220986703846	10.8609052275864	11.7858471538533	11.8107933135426	12.511112216516	11.4533828940712	11.2481308081146	11.3196352301009	2
Pth1r	8.5468204785521	8.55761334029127	8.56154618891522	10.4131781171523	10.3959259598651	10.7636402116954	9.43126067293829	9.50983958150988	9.51845018114973	2
Rara	8.71012281626886	8.75076246879158	8.67022179314275	9.57943837876353	9.46071430662902	10.1141972587964	9.02808482760554	8.85918727959763	8.93966501289771	2
Rtn4rl2	7.53146716136968	7.22097520261986	7.20631759828299	8.09096814370544	8.10615895378496	8.51584458938865	7.51209623115756	7.52781417160729	7.5882649199437	2
Scgb3a1	6.68303687944274	6.86990550222013	6.6628850343849	7.35295019293741	7.00461502435358	7.46195314933768	6.6374527271487	6.5245735720875	6.72593312778234	2
Slc12a8	6.48125788303226	6.72622899454225	6.52994113216341	6.99905525025711	6.95387147872205	7.12226679920053	6.80296322207039	6.63086820631105	6.65077215739986	2
Slc27a3	7.26045065929575	7.15077917032256	7.04920075851723	7.81924103608519	7.77699455172653	8.17123241088092	7.49387220795237	7.53660075584858	7.57133652252631	2
Slco2a1	7.83629049527179	7.83017074404844	7.46889469538618	8.60462306165249	8.77795589614107	9.12513595837959	8.11591452550561	8.1195664430802	7.97139402460865	2
Smad6	8.5894663108217	8.48187911934532	8.53964293000768	9.12872571710333	9.40906435682806	9.78217578989196	8.61757416429369	8.78809312044006	8.81244586508629	2
Snai1	7.17353134950762	7.05368853365118	7.28899447938727	7.70540937660794	7.69588508704772	8.46404417358183	7.68912497747107	7.20736571257858	7.32748062762933	2
Socs3	8.61968434255068	8.24829138600941	8.51289690159342	9.86925462526726	9.13564091114079	9.87020510678107	8.49302043126409	9.09018420437509	8.71347041162589	2
Sod3	9.65615120155104	9.95951231840342	9.93103827490341	10.4979594441465	10.8403409441837	11.367348911757	10.3097876540564	10.1617234657786	10.1148189035965	2
Sox18	10.8883004038746	10.8118081138896	10.9928885913632	12.1012536531785	12.1907265014064	12.3792436643099	11.3387567072555	11.030356250025	11.2987018402235	2
Spock2	8.66743923843709	8.54350132108606	8.65810410697318	9.02818762148675	9.73345198302551	9.7717196407538	8.38936532568386	9.25424139508525	8.99172844500184	2
Srms	6.48125788303226	6.41399393249012	6.42786046350363	6.9863930016956	7.04117487730046	7.3532261672556	6.5074312533704	6.72581479331612	6.74381904018819	2
Stmn3	6.38416554518187	6.1757057833971	6.30971804544117	6.58556938058748	6.78497002117796	6.6643223552379	6.48365102764551	6.42844431135717	6.40250995398024	2
Tgm2	12.529615109745	12.6478497931518	12.6027435920749	13.315754989993	13.4644464071319	13.9137090265308	12.6531627075595	12.8707494492414	13.1008440316047	2
Trib3	8.01583978645079	7.90576591634257	7.91341622159108	8.81216105665417	8.68671739559449	9.18061459522303	8.44441033860256	8.19607864703201	8.08563122794557	2
Tubb2b	7.58889199551958	7.36728201523003	7.44904879324424	7.7998584048843	8.22384866532402	8.32955725728332	7.55653343916076	7.8393865451179	7.79018015612434	2
2200002D01Rik	6.73564422906968	7.0869909600506	6.74173414056578	7.54938969393307	7.35383732209583	8.01320117696598	7.19373102814609	7.21878718134716	7.12425075650846	3
AU021092	8.96282175259057	9.00988563963161	8.71377919286213	9.74222619129116	9.85550399020537	10.1720684794254	9.44018025105426	9.50774842755358	9.3604480503768	3
Arhgap22	7.20688813789944	7.65772350283943	7.04920075851723	8.06453913716047	7.84717530165631	8.70256202990011	7.80217687984672	7.86000829452192	7.86021543710674	3
Bcl3	7.80272271188571	8.1575825350987	7.67713846907542	8.78069054461998	8.53766623700412	9.56742916552026	8.00900254077586	8.40748	8.20689407122286	3
Capg	9.77863146788519	10.0248059395691	9.74154790815013	10.7709709817395	10.8988835937451	11.4221950635972	10.2184327274064	10.6852	10.4354175196101	3
Car4	10.6868011763373	11.1429714209782	10.524633000831	11.9998764787378	11.9080149364124	12.0626449339292	11.4223521981589	11.6799335715969	11.4897058052231	3
Ccdc102a	8.25431702407812	8.46322350710838	7.99464079360899	8.92285603192845	8.94442460131857	9.37526504835274	8.45337590366797	8.79156108396868	8.62660862165448	3
Cebpd	9.82899337212801	10.4487901678678	9.3867274227952	10.8480727880251	10.4161213091181	11.4685891677584	10.300054603831	10.8854487296124	10.523697077646	3
Clip3	7.82296580430115	8.13869470571681	7.66875678175375	8.36511825930127	8.46068063552315	8.97614842142838	8.19361132533394	8.26348414371321	8.45257267725692	3
Crip1	11.7767640885232	11.9904995707628	11.6016648923571	12.7315177732383	12.6014074265869	13.0593951475154	12.2434014307161	12.629494502533	12.3777717171523	3
Ecm1	10.3112527141341	10.8810998182744	9.90593508622237	11.3511783287318	11.4582364584899	12.0723868185135	11.0779055890985	11.1359539915048	10.8392729800274	3
Efemp2	9.09153137111708	9.61637965346935	9.13534766710707	10.0303577969964	10.0361799425403	10.5784989621635	9.86087373406117	9.84877	9.7935626141457	3
Engase	7.87547713550785	8.26139413127784	7.68546612599486	8.79020570815644	8.58189676965615	8.92279	8.2150216427978	8.39373968075527	8.0913842071238	3
Epor	6.87826262549842	7.39284188183693	6.77883384841667	8.09096814370544	7.84094742279434	8.16656230459889	7.38856738563875	7.78276497337005	7.27445285052895	3
Fam178b	6.20756157158605	6.39128543800136	6.07699365145612	6.74368463944785	6.5994181728313	6.84525162526962	6.40765156931865	6.67003014886045	6.31830478855346	3
Fes	9.48616364153319	10.0285558542365	9.06717564469568	10.3067797893855	10.2527719498998	10.9012566088091	9.9335734811125	10.0414215196239	9.98432713417748	3
Fut7	5.58695251755323	5.98095839115982	5.80694743034227	6.19367508187155	6.22266630946311	6.57715554675175	6.11016330886675	6.22191854175169	6.0121936959227	3
Fxyd2	7.4355687342337	7.66453569998606	7.18158416613722	7.96486511353853	7.88996908061044	8.40631429299184	7.91955093298919	7.81138018367318	7.46470316411964	3
Gm34567	6.43425961563337	6.71062183757663	6.20505685173471	6.93419660362706	6.95387147872205	7.01041897571901	6.80296322207039	6.86048583229051	6.45369282046662	3
Gngt2	10.2470746065916	10.5573644752848	10.0334724139666	11.1491449343693	11.0505331550988	11.5536519406454	10.490712328071	10.9022000761526	10.5512856382464	3
Gpihbp1	12.7018	13.1989020875049	12.4340239816497	13.7573381179918	13.7528418642263	14.1293995885705	13.4108593357555	13.3585504312131	13.4806579388162	3
Grn	11.5120232766327	11.8134516145717	11.4773841459168	12.4370089847941	12.5065285765808	12.8810561593602	12.2019199871104	12.3213642670476	12.0404728110711	3
Icam1	10.065426587742	10.7758710425291	9.71864707715431	10.9184000801665	10.9530697627385	11.9669860233086	10.6292488664644	11.3050102655081	10.8483594166114	3
Ifitm3	12.4954170106466	12.6817131686804	12.2033855324677	13.6192045112098	13.4465395109953	13.7248421037431	12.9392106791348	13.3623003083594	13.1219308748085	3
Igsf8	8.73098791804494	9.10585864509203	8.51739035431454	9.5408122581285	9.45288866377634	9.95973586928751	9.12282530909256	9.33442061688401	9.42398557492752	3
Il4ra	9.81938291240938	10.5108116570939	9.76408866390871	11.3298396845501	11.1550887807537	11.7367253748041	10.4093280783806	10.7719773021315	10.4818279906609	3
Inpp5d	8.93919382494698	9.21572036012602	8.4531227394657	9.59028561056667	9.51432621082169	10.1480457082247	9.22204215454957	9.55508809370448	9.05062718170723	3
Isg20	7.93217007618377	8.08040399213863	7.87087110681374	8.60462306165249	8.49198745054321	9.15083257476111	8.47553999190481	8.61854830648236	8.51302994896912	3
Itga2b	6.75255077671342	7.12991194141558	6.59894443317542	7.66273262260089	7.23861669748097	7.92105409008631	6.85240287878771	7.23009828575878	7.16068018706369	3
Itgb3	7.39877	7.55093874594991	7.19401668825542	7.76021321929701	8.08551522655372	8.32539683780668	7.43754678998883	7.63754991880866	7.62146171225481	3
Kif21b	6.83295048418125	7.04236227823903	6.68323136782004	7.38041711919542	7.17650498981399	7.53200190928781	7.08263194446693	7.16052351394138	7.21894859869648	3
LOC118567500	6.05109777882175	6.61100267068413	6.02567631173912	6.85069718819663	6.58050510010414	7.07886400384494	6.55301288424396	6.72581479331612	6.34750741044716	3
Lsr	6.78550239443923	6.93475546090266	7.02073836639496	7.5651	7.62418701747069	7.88695253213677	6.91479928993242	7.53660075584858	7.40776262155505	3
Ly6e	13.4662635229403	13.7467625973939	13.2564909386773	14.7240492542213	14.6016500861379	15.1907750822524	14.1822134546993	14.2285151876655	14.1844573761995	3
Mmp14	10.3628140376609	10.9412649447299	10.3158701272473	11.1816721472963	11.4162817342816	11.8874746869261	10.9716556777938	10.8529923688876	10.1580282161043	3
Mrc2	9.44501579521872	9.81203985486747	9.25464698429202	10.3089648879542	10.2059639766418	10.8909661685217	10.3807594523042	10.1308856922236	9.98882344937937	3
Nrgn	6.89293214718603	7.00766703411339	6.30971804544117	7.3713301522931	7.22849120401504	8.04427133237526	7.35821132091059	7.06065642042281	6.92176292441889	3
Oasl1	7.29146053335584	7.43429198052406	6.97660451728663	7.81924103608519	8.07507425372415	8.36644739630917	7.68912497747107	7.97118015581064	7.66969813280462	3
Pcolce	11.0231982763218	11.4082565575232	10.9062562780422	11.9538994849866	12.0308386054741	12.3542567417975	11.670298364148	11.5659599862432	11.3490224480421	3
Rasa4	9.77863146788519	10.3293281660498	9.41078366635709	11.2582236012018	10.6274388504352	11.497805904622	10.4273187815146	10.3174622492229	10.3645983288624	3
Rcn3	9.94693351264071	10.2746285561942	10.0365586856562	10.7765045078464	10.9159923937945	11.4570136250321	10.7431108888227	10.7693706824887	10.5257589041943	3
Rd3	6.27191258032566	6.59326898165147	6.42786046350363	7.08381679766026	7.05309639439492	7.1328622783336	6.48365102764551	6.90667558018757	6.74381904018819	3
Rhog	9.71265240871414	9.86616507118547	9.31967490881042	10.461112235832	10.4191263154243	11.1184969067981	10.2642097393314	10.3608444895646	10.1699504328666	3
Rps6ka1	8.69249540466584	8.99709824179459	8.4531227394657	9.3237864148577	9.56418718599579	10.0551288813463	9.10887064731607	9.47814657342862	9.07351868647146	3
Sh2b2	6.40963439188077	6.59326898165147	6.45464774093683	6.99905525025711	6.68837529834171	7.19445696855053	6.43383050840694	6.86048583229051	6.72593312778234	3
Shisa5	11.0169198199806	11.5897962619449	10.7619622572532	11.9842579843375	12.0957477527849	12.511112216516	11.6973970594335	11.9779710744547	11.4764523803912	3
Slco2b1	10.3770569769307	10.6388521897179	10.3372879935523	11.3888096213062	11.3864253772334	11.7038046079215	11.1053828760207	11.3127853447671	11.1443252867453	3
Smpd5	6.62725215158241	6.9092974191983	6.48054111491333	7.35295019293741	7.07656206816404	7.30868300954216	7.19373102814609	7.26339360020102	7.02092811511653	3
Tagln2	11.6567539412152	11.7092627722053	11.4177904591699	12.2967186924709	12.5177731149573	13.0889376898786	11.9881605489093	12.2728385261566	12.3399337099181	3
Tapbp	11.6432342906185	12.0321063512926	11.4954081671517	12.5011562624423	12.5740645765862	13.0601602551754	12.285879298973	12.7073110223593	12.126125024189	3
Tnfrsf1a	11.0548678367069	11.280138347807	10.8790456236097	11.891923513282	11.9714156042211	12.3127386499607	11.4268262526431	11.5458030866162	11.4609242178646	3
Tpbgl	7.85602882934196	8.01949120453261	7.44904879324424	8.51524255809902	8.52638610132224	9.17607312861541	8.05158977554827	8.27858002227283	8.13655073487626	3
Tppp3	10.2882451668207	10.2882392051918	10.067062164008	10.9481208248859	11.0473021124835	11.5113000884331	10.4284357679666	10.8206274704715	10.5298737196108	3
Trim47	10.2882451668207	10.3633541803584	10.0700771954348	11.3335968196975	11.2525704735787	11.9090420142342	10.7627187042852	10.8214664869517	10.8006417343089	3

## Sheet: Table S3
	NC1	NC2	NC3	HF1	HF2	HF3	HFi1	HFi2	HFi3	gene	baseMean	log2FoldChange	lfcSE	stat	pvalue	padj	regulation
1	8.16387	8.13393	8.00771	7.61109	7.70976	7.55451	8.00281	8.51701	8.40315	2010315B03Rik	177.403	1.03394	0.240357	4.30169	1.69504e-05	0.00427661	up
2	6.92166	6.80067	6.88246	6.58557	6.78497	6.66432	7.05639	7.08646	7.33781	5033421B08Rik	44.4246	1.13258	0.352876	3.20956	0.00132936	0.0453475	up
3	16.1725	15.6965	15.7015	15.2935	15.6542	15.3492	16.8539	16.7644	16.5215	ATP6	70744.3	1.2806	0.188128	6.80709	9.95944e-12	6.65888e-08	up
4	8.77181	8.18083	8.69019	8.23017	8.32351	7.63378	8.60159	9.0271	8.92398	Acbd5	283.42	1.01091	0.296518	3.40926	0.000651385	0.0323804	up
5	7.18476	7.44242	7.13047	7.40728	7.53248	7.61973	6.65736	6.79545	6.5017	Adamts4	66.8035	-1.85176	0.33646	-5.50366	3.71988e-08	7.10604e-05	down
6	8.93023	8.42514	9.22778	7.75349	8.15644	7.64768	8.66445	8.52959	8.62661	Arhgap20	277.949	1.02108	0.282386	3.6159	0.000299305	0.0215414	up
7	9.02303	8.23506	9.29661	7.96487	7.97728	7.39619	8.54836	8.34215	9.12371	Arhgap5	286.399	1.25221	0.36297	3.4499	0.000560797	0.0301164	up
8	9.79834	9.79892	9.66774	8.69879	8.89593	8.34607	7.91293	7.83939	6.90681	Arntl	400.127	-1.47458	0.348417	-4.23223	2.31387e-05	0.00515684	down
9	6.35777	6.45745	6.12326	7.4161	6.88683	6.97452	6.35232	6.52457	6.10683	Aspg	28.6568	-2.11046	0.543444	-3.88349	0.000102967	0.0116685	down
10	8.61219	8.05029	9.144	8.06454	8.37918	7.84603	9.00413	8.95492	9.3697	Aspn	323.992	1.29726	0.323421	4.01107	6.0443e-05	0.00880745	up
11	7.04215	7.22098	7.35556	6.22598	6.03827	6.10805	6.57491	6.65066	6.52467	Atp6ap1l	32.8835	1.799	0.497492	3.61614	0.000299029	0.0215414	up
12	7.80272	8.15758	7.67714	8.78069	8.53767	9.56743	8.009	8.40748	8.20689	Bcl3	264.322	-1.04622	0.321278	-3.25643	0.00112822	0.0420905	down
13	7.13918	7.17127	7.03506	8.05919	7.49222	7.75381	7.26228	6.86049	7.23026	Capn12	85.1205	-1.16066	0.329023	-3.52759	0.000419362	0.0261276	down
14	6.9074	6.95961	7.0492	7.21576	7.26848	7.23377	7.68912	7.75351	8.05059	Ccna2	87.128	1.02684	0.268186	3.82882	0.000128757	0.0134511	up
15	9.63438	9.76632	9.50091	9.83626	10.2729	9.65137	10.0132	11.5135	10.7513	Cd274	1131.28	1.01293	0.318179	3.18353	0.00145493	0.0478495	up
16	6.64623	6.45745	6.48054	6.54626	6.70517	6.36944	6.9148	8.24309	6.59001	Cd8a	45.9331	2.07877	0.639267	3.25181	0.00114674	0.0424772	up
17	7.74005	7.33234	7.96139	6.86509	7.50848	6.68079	7.90627	8.1026	7.50126	Cdh11	108.491	1.38568	0.430116	3.22164	0.00127458	0.0450891	up
18	7.86903	8.09029	7.99464	7.21576	7.33539	6.96229	7.68123	7.90031	8.1254	Cdh19	128.824	1.25428	0.281527	4.45527	8.37871e-06	0.00311223	up
19	6.99025	7.24028	6.89875	6.25663	6.81514	6.45922	7.35821	7.26339	7.30655	Chl1	51.0063	1.81745	0.424502	4.28138	1.85742e-05	0.00451589	up
20	7.52305	7.0649	7.58179	7.61109	7.74381	7.90978	8.44441	9.48241	8.03272	Clec7a	190.316	1.42134	0.401065	3.54391	0.000394244	0.0248671	up
21	9.39402	8.96855	9.73586	8.95697	9.31068	8.93901	9.89364	10.0005	10.0674	Coq10b	651.463	1.03827	0.233744	4.44191	8.91655e-06	0.00313769	up
22	6.1352	6.3185	6.16568	6.8361	6.76953	6.50045	6.95927	8.15836	7.14867	Cxcl10	47.3856	1.73154	0.530182	3.26595	0.00109099	0.0414451	up
23	8.95106	9.26337	8.60435	9.45831	9.71723	9.51997	9.99222	11.408	10.1896	Cxcl9	871.683	1.20794	0.336267	3.59219	0.000327905	0.0227189	up
24	8.93621	8.76899	9.1208	7.7669	7.84718	7.70183	8.4263	8.67235	8.50029	D3Ertd751e	272.518	1.07985	0.205966	5.24285	1.58115e-07	0.000234924	up
25	7.48879	7.08699	7.64328	7.2566	7.35384	6.78861	7.78034	7.97744	7.74629	Etaa1	98.4353	1.1847	0.353607	3.35033	0.00080716	0.0352852	up
26	7.20689	7.31449	6.72263	6.97358	6.67127	6.50045	6.75093	10.2727	8.03871	F830016B08Rik	180.436	3.81112	1.0938	3.48429	0.00049344	0.0282643	up
27	7.41731	7.35864	7.34472	7.12951	6.9408	7.04517	7.31652	7.75351	7.88722	Fam126b	85.4302	1.17026	0.30769	3.80336	0.000142745	0.0141492	up
28	7.48879	7.68476	7.71825	6.97358	6.72167	6.64756	7.26228	7.57115	7.39801	Fign	79.3187	1.31823	0.319469	4.12631	3.68634e-05	0.00746876	up
29	8.19469	7.80601	7.92038	8.35652	8.03788	8.70574	7.70478	7.65363	7.51915	Foxs1	175.515	-1.124	0.276439	-4.06601	4.78255e-05	0.00809523	down
30	9.44293	9.44513	9.28883	9.75513	10.4111	9.55353	10.1671	11.4962	10.9073	Gbp3	1123.49	1.07367	0.314542	3.41345	0.000641453	0.032108	up
31	8.92422	8.68181	8.9066	9.12623	9.57143	8.97615	9.48612	10.6037	10.2998	Gbp5	655.733	1.0723	0.287726	3.72681	0.000193922	0.017173	up
32	9.23153	8.93942	8.87566	8.85507	8.78425	8.23053	8.83771	10.3962	10.2607	Gbp7	552.545	1.55966	0.361659	4.31251	1.61409e-05	0.00418433	up
33	6.54695	6.69475	6.62077	6.25663	6.38729	6.50045	6.88407	8.36584	6.72593	Gbp8	48.5659	2.78012	0.638631	4.35326	1.3413e-05	0.00385742	up
34	6.38417	6.57517	6.27672	7.26659	7.21828	7.25295	6.45914	6.52457	6.47806	Gldc	35.6057	-1.87283	0.393444	-4.7601	1.93501e-06	0.00125312	down
35	6.93574	6.99585	6.70314	7.76021	7.42497	7.816	7.28427	6.689	7.04767	Gm13056	71.3982	-1.19196	0.369712	-3.22403	0.001264	0.0450508	down
36	6.94963	6.611	7.21849	6.36649	6.91416	6.63047	7.16996	7.65363	7.39801	Gm13212	54.5384	1.66281	0.462257	3.59715	0.000321724	0.0224068	up
37	8.067	7.73075	7.96139	7.32485	7.46743	6.96229	7.93923	8.11957	7.85338	Gm39469	131.547	1.17175	0.290244	4.0371	5.41155e-05	0.00861468	up
38	6.93574	6.78623	6.45465	6.87929	6.43453	6.41568	6.83619	8.00219	7.34805	Gm42031	51.2704	1.95391	0.550718	3.54793	0.00038827	0.0248671	up
39	6.7009	7.18139	6.74173	7.47618	6.03827	6.75902	6.95927	11.7704	8.33279	Gm4841	437.663	4.78809	1.43728	3.33135	0.00086425	0.0361149	up
40	7.45356	6.89633	7.49808	7.03618	6.97954	6.55863	7.46603	7.81138	7.50126	Gm5165	76.2443	1.41882	0.399749	3.54928	0.000386283	0.0248671	up
41	7.28121	7.83017	7.58179	7.06025	7.37201	7.42126	7.53895	8.13076	8.47447	Gm7072	123.437	1.305	0.367505	3.55098	0.000383799	0.0248671	up
42	9.67227	8.80182	10.1377	7.96487	8.09071	7.52441	8.75013	9.16662	8.62661	Gpr22	409.579	1.33052	0.348642	3.81628	0.000135477	0.013829	up
43	6.75255	7.00767	6.83198	7.0721	7.0531	7.16407	7.66528	8.68735	7.60497	Gpr65	93.9027	1.66899	0.401162	4.16038	3.17723e-05	0.0067438	up
44	8.82123	8.33337	8.87913	10.3328	10.1672	10.8778	9.26792	9.39683	9.36739	Grrp1	742.851	-1.27094	0.241604	-5.26041	1.43733e-07	0.000234924	down
45	7.05475	6.57517	7.13047	6.72739	6.96678	6.55863	7.37853	7.63755	7.62146	Gucy1a2	61.2316	1.61554	0.402556	4.01321	5.98982e-05	0.00880745	up
46	7.48879	7.93926	7.48843	7.37133	7.47575	7.26242	7.83075	8.54206	8.40772	Gvin1	141.871	1.42907	0.314927	4.53777	5.6853e-06	0.00254543	up
47	7.79591	7.93373	7.57276	7.57288	7.63154	7.23377	7.5121	8.74937	8.62271	Gvin2	159.246	1.35744	0.386067	3.51607	0.00043798	0.0268654	up
48	6.38417	6.3185	6.34116	6.34066	6.52111	6.34516	6.65736	8.12518	6.5017	Gvin3	36.4458	2.3205	0.689647	3.36476	0.000766103	0.0348748	up
49	8.87523	8.04521	9.13245	8.82456	9.23273	8.86451	9.99222	9.61068	10.5803	Hlf	591.186	1.29073	0.333806	3.8667	0.000110319	0.0123965	up
50	8.31146	7.69143	8.43896	7.45079	7.0531	6.92471	7.70478	7.8463	7.79018	Hook1	133.54	1.08377	0.341653	3.17213	0.00151327	0.0489171	up
51	7.5646	7.55094	7.77371	8.36512	8.52639	9.16006	8.01517	7.54533	7.82566	Ier5l	195.249	-1.26712	0.299364	-4.23269	2.30908e-05	0.00515684	down
52	7.10377	7.08699	7.21849	7.16261	7.09955	7.40461	7.48466	8.88536	7.62963	Ifi209	109.165	1.50591	0.443841	3.39292	0.000691527	0.0333766	up
53	6.83295	6.8832	6.94614	7.60354	7.77042	8.08958	6.9148	7.08646	7.21895	Ifitm10	80.2342	-1.34197	0.308436	-4.3509	1.35581e-05	0.00385742	down
54	10.6575	10.4974	10.3547	10.5301	10.5808	9.70104	10.7022	13.2189	11.7927	Iigp1	2456.47	2.02226	0.625139	3.2349	0.00121687	0.0443564	up
55	6.48126	6.4783	6.34116	7.29607	7.68889	7.82206	6.89955	6.4536	6.89164	Islr2	54.6107	-1.71959	0.400689	-4.29158	1.77408e-05	0.00439314	down
56	7.91354	7.15078	7.84908	7.52546	7.02912	6.96229	8.6606	9.87168	8.26371	Jchain	215.257	2.78367	0.644385	4.3199	1.56103e-05	0.00417481	up
57	11.2888	11.0836	11.2159	10.7267	10.9139	10.2707	11.1921	11.4191	12.1292	Kitl	2290.24	1.01904	0.254418	4.0054	6.1913e-05	0.00880745	up
58	6.24058	6.14246	6.07699	6.52589	6.22267	6.17692	6.55301	7.87358	6.90681	Klra2	30.5889	2.46712	0.658597	3.74603	0.000179655	0.0164544	up
59	8.10007	7.99328	7.97479	7.63348	7.42497	7.26242	7.7431	8.02046	9.03029	LOC118567721	169.686	1.41047	0.380884	3.70315	0.000212939	0.0179083	up
60	8.51093	9.01497	8.25115	8.13221	7.96027	7.59836	8.25686	8.80535	8.90493	Lrif1	260.332	1.0509	0.314481	3.34171	0.000832649	0.0354792	up
61	9.30476	9.09391	9.32475	8.50753	8.73958	8.50124	9.24771	9.51817	9.65507	Marchf7	477.276	1.08112	0.194087	5.57028	2.54323e-08	5.66801e-05	up
62	7.59689	7.59473	7.71825	6.96061	7.08811	6.63047	7.56524	7.62127	7.70088	Mblac2	90.5636	1.39244	0.303604	4.58638	4.51001e-06	0.00231953	up
63	8.98029	8.47072	9.31967	8.14233	8.62477	8.13342	8.992	8.99447	9.79013	Med13	393.881	1.23442	0.32224	3.83075	0.000127753	0.0134511	up
64	7.57275	7.58754	7.46889	7.51738	7.85337	8.00268	8.27223	8.69479	8.68386	Mki67	176.432	1.06184	0.25848	4.10802	3.99067e-05	0.00768145	up
65	6.50375	6.23686	6.81458	6.74368	6.45708	6.4801	7.34792	7.33764	7.02093	Mmp13	38.7741	1.61023	0.473764	3.39881	0.000676793	0.0329812	up
66	7.67421	7.49785	7.42888	7.0721	7.01694	6.68079	7.34792	7.6695	7.42704	Mpp7	81.2622	1.0929	0.322273	3.39124	0.000695777	0.0333766	up
67	6.7855	6.62839	6.88246	6.75971	6.19052	6.57716	6.71461	8.45674	7.07378	Ms4a4b	57.4178	2.40861	0.647962	3.71721	0.000201435	0.0173897	up
68	6.58803	6.39129	6.68323	6.52589	6.58051	6.29386	7.02951	8.43903	7.03438	Ms4a4c	54.1629	2.68102	0.584352	4.58802	4.47473e-06	0.00231953	up
69	7.90727	7.70467	7.86365	8.54191	8.40825	8.55524	7.88609	7.76822	7.6697	Msc	182.74	-1.02937	0.208042	-4.94792	7.50121e-07	0.000835884	down
70	16.9685	16.6038	17.3115	16.0326	16.3313	15.589	16.8278	17.0214	17.4717	ND2	113281	1.11803	0.246838	4.5294	5.91527e-06	0.00254543	up
71	17.6795	17.5483	17.9827	16.9856	17.1538	16.4636	17.7546	17.8129	18.3178	ND5	200426	1.08894	0.224761	4.8449	1.26674e-06	0.00114121	up
72	9.91421	9.66545	10.1377	9.12623	9.15753	8.62749	9.61765	9.93984	10.1896	Nbeal1	725.321	1.08573	0.239219	4.53865	5.66165e-06	0.00254543	up
73	6.71843	6.86991	6.74173	6.50501	6.61793	6.68079	6.98791	7.35804	7.39801	Ncapg2	44.0141	1.53852	0.375592	4.09625	4.19891e-05	0.00788424	up
74	7.88829	8.26139	8.11999	7.65548	7.20797	7.25295	6.80296	6.86049	6.90681	Npas2	103.809	-1.09966	0.315113	-3.48973	0.000483505	0.0278682	down
75	10.6611	10.8031	10.5202	10.7087	11.1866	10.494	11.6012	11.6305	12.3458	Nr1d2	2327.62	1.11711	0.247367	4.51599	6.30224e-06	0.00255374	up
76	11.2986	10.2134	11.6826	10.1836	10.5372	10.1236	11.5266	11.7015	11.0904	Ogn	2040.59	1.23145	0.312391	3.94202	8.07993e-05	0.0100042	up
77	7.57275	7.10866	7.4787	7.20532	7.45905	7.30868	6.97368	6.67003	6.34751	Opn4	65.2459	-1.39816	0.415393	-3.36588	0.000762993	0.0348748	down
78	7.15075	6.74158	7.20632	7.01157	6.67127	7.10077	7.59099	7.57964	7.63774	Pde11a	69.9573	1.26713	0.356533	3.55402	0.000379389	0.0248671	up
79	10.9438	10.9564	10.8319	12.4237	12.8671	13.2377	12.3184	11.6161	11.3432	Pi16	4265.63	-1.08111	0.263283	-4.10626	4.0211e-05	0.00768145	down
80	9.63803	8.74463	9.9177	8.04302	8.15149	7.69519	8.87789	9.12619	9.12371	Ppp1r3a	413.563	1.40673	0.310274	4.53383	5.79226e-06	0.00254543	up
81	6.66482	6.9093	6.62077	7.10689	7.02912	7.30868	6.55301	6.34743	6.81223	Ptch2	39.7341	-1.36548	0.430683	-3.17049	0.0015218	0.0489171	down
82	8.54682	8.55761	8.56155	10.4132	10.3959	10.7636	9.43126	9.50984	9.51845	Pth1r	766.499	-1.15254	0.165584	-6.96047	3.39146e-12	4.53506e-08	down
83	8.34373	8.16693	8.21813	8.56437	8.34088	8.32122	8.82406	10.0064	9.15085	Ptprc	352.496	1.23262	0.302459	4.07533	4.59499e-05	0.00808151	up
84	6.0511	6.3185	6.02568	6.31382	5.99095	6.06977	6.11016	7.74609	6.76138	Rgs1	23.6857	2.96737	0.845038	3.51153	0.000445541	0.0269582	up
85	8.72059	8.56462	8.91	7.88797	7.9079	7.76016	8.38937	8.63413	8.92082	Rif1	265.702	1.12032	0.231338	4.84281	1.28015e-06	0.00114121	up
86	9.46162	9.45075	9.58991	9.00394	9.13564	8.37049	9.38812	9.748	10.0787	Rock1	595.768	1.04011	0.263351	3.94953	7.83048e-05	0.00983532	up
87	7.68169	7.36728	7.8852	7.5651	7.24866	7.07886	7.90627	8.2224	7.74629	Rp2	119.911	1.08423	0.325308	3.33294	0.000859327	0.0360259	up
88	7.53147	7.22098	7.20632	8.09097	8.10616	8.51584	7.5121	7.52781	7.58826	Rtn4rl2	132.714	-1.07445	0.266621	-4.02987	5.58078e-05	0.00877955	down
89	7.68913	8.02467	7.59966	7.06025	6.99215	7.21428	7.49387	7.72359	7.97765	Scai	107.158	1.17459	0.304982	3.85132	0.000117481	0.012772	up
90	6.68304	6.86991	6.66289	7.35295	7.00462	7.46195	6.63745	6.52457	6.72593	Scgb3a1	44.6575	-1.5071	0.386421	-3.90016	9.61278e-05	0.0111932	down
91	6.86338	6.45745	6.77883	6.69394	6.61793	7.02213	7.02951	8.19075	7.29595	Sell	59.0796	1.63248	0.506486	3.22316	0.00126786	0.0450508	up
92	9.4005	8.979	9.71672	9.14112	9.6909	9.38512	10.1346	10.4119	10.5734	Sh3bgrl	805.896	1.06479	0.24701	4.31073	1.62717e-05	0.00418433	up
93	7.68169	7.41788	7.77371	6.92074	6.88683	7.06775	7.34792	7.78276	7.4647	Slc16a7	88.0301	1.13086	0.31103	3.63586	0.000277053	0.0210497	up
94	7.83629	7.83017	7.46889	8.60462	8.77796	9.12514	8.11591	8.11957	7.97139	Slco2a1	226.188	-1.03407	0.243965	-4.23859	2.2493e-05	0.00515684	down
95	8.42771	8.2217	8.54405	7.58061	7.53248	7.4377	8.11591	8.24309	8.22783	Slco5a1	184.804	1.04025	0.216519	4.80445	1.55179e-06	0.00120035	up
96	9.0004	9.41672	8.79336	8.2812	8.49971	8.27014	8.98284	9.46527	9.14816	Smc4	398.037	1.07334	0.241396	4.44637	8.73351e-06	0.00313769	up
97	8.61968	8.24829	8.5129	9.86925	9.13564	9.87021	8.49302	9.09018	8.71347	Socs3	444.585	-1.03291	0.27198	-3.79774	0.000146021	0.0141492	down
98	10.8883	10.8118	10.9929	12.1013	12.1907	12.3792	11.3388	11.0304	11.2987	Sox18	2941.18	-1.02884	0.156287	-6.58307	4.60843e-11	1.5406e-07	down
99	9.15432	8.81064	9.26525	8.92573	9.11838	9.45974	8.4489	7.97118	7.54551	Spon2	372.861	-1.48047	0.304888	-4.85577	1.19919e-06	0.00114121	down
100	9.03143	8.86808	9.05191	8.7775	9.13564	8.63751	9.44904	9.86517	9.96316	St8sia4	524.71	1.06102	0.221214	4.79635	1.61579e-06	0.00120035	up
101	7.61273	8.26139	7.27753	8.39059	8.37498	8.91187	7.80218	7.64561	7.88722	Sts	187.388	-1.12462	0.349981	-3.21337	0.00131189	0.0450986	down
102	7.78216	7.4744	7.51717	7.17344	7.08811	6.71286	7.55653	7.67737	7.92673	Tbc1d8b	95.7449	1.32861	0.325305	4.08419	4.42304e-05	0.00799256	up
103	8.527	8.25267	8.60435	7.57288	7.32605	6.91188	7.59946	8.35641	8.29374	Tmem184c	177.385	1.32849	0.35193	3.77488	0.000160083	0.0150748	up
104	7.01651	7.03092	6.81458	7.53348	7.25861	7.51677	6.78592	6.95091	6.96539	Tmie	60.2769	-1.08604	0.318123	-3.41389	0.000640431	0.032108	down
105	8.29268	7.97193	8.38574	7.51738	7.81574	7.05652	8.01517	8.15288	8.43927	Trim23	172.599	1.09373	0.323952	3.37621	0.00073491	0.0346399	up
106	6.97688	6.51842	6.72263	6.50501	6.65384	6.63047	7.10827	7.44583	7.02093	Trim59	41.7506	1.4472	0.419717	3.44805	0.000564657	0.0302024	up
107	11.0015	11.6103	10.6517	11.4305	11.522	12.1782	10.9305	10.3666	10.8849	Trp53i11	2380.91	-1.04257	0.282288	-3.6933	0.000221365	0.0183856	down
108	8.32999	8.53282	8.05249	7.95332	8.36653	7.53955	8.41257	8.75649	9.08764	Trp53inp1	248.992	1.05224	0.320228	3.28593	0.00101648	0.0398383	up
109	9.68468	10.0545	9.24664	8.97373	8.39171	8.49756	9.06616	9.61068	9.8977	Ttc14	570.757	1.10067	0.298264	3.69027	0.000224016	0.018491	up
110	7.4446	7.58754	7.19402	7.71239	8.33656	8.02364	7.36841	7.41726	7.43656	Ttc9	117.703	-1.02241	0.295917	-3.45506	0.000550174	0.029665	down
111	6.27191	6.14246	5.96726	6.54626	6.56117	6.57716	6.95927	8.58685	6.74382	Ubd	51.5355	2.4513	0.661306	3.70676	0.000209932	0.0177671	up
112	9.1337	9.24838	9.03648	8.44423	8.67997	8.08958	9.05456	9.17458	9.74473	Yes1	430.256	1.14755	0.260034	4.41307	1.01915e-05	0.00348786	up
113	8.61219	8.71357	8.45312	8.22068	7.95455	7.77904	8.29747	8.89826	8.95518	Zfp160	268.103	1.00949	0.265476	3.80255	0.000143217	0.0141492	up
114	7.81625	8.0401	7.4787	7.28633	7.1765	7.15376	7.56524	8.0144	7.78297	Zfp40	113.749	1.02868	0.301437	3.41258	0.000643504	0.032108	up
115	7.95661	7.85976	8.16126	7.38042	7.43358	6.84525	7.72791	8.2276	7.98389	Zfp51	135.948	1.24246	0.326298	3.80776	0.00014023	0.0141492	up
116	7.90097	8.07543	8.0142	7.54939	7.381	7.23377	7.78766	8.21717	8.09711	Zfp52	143.819	1.0435	0.25794	4.04553	5.22059e-05	0.00841245	up
117	6.84828	6.72623	6.76046	6.46156	6.1201	6.2382	6.48365	6.93637	6.93651	Zfp54	27.6351	1.65726	0.518128	3.19856	0.00138118	0.0465403	up
118	9.67583	9.86056	9.44146	8.80905	8.42053	8.25706	8.82748	9.36249	9.74828	Zfp62	520.748	1.03419	0.28054	3.68643	0.000227426	0.0185435	up
119	7.04215	6.62839	6.83198	6.60457	6.58051	6.32	6.76858	7.32731	7.08661	Zfp708	38.7177	1.47188	0.461485	3.18943	0.00142551	0.0474654	up
120	7.24993	6.98391	7.18158	6.60457	6.97954	6.66432	7.23987	7.41726	7.528	Zfp758	60.65	1.35737	0.352382	3.85197	0.00011717	0.012772	up
121	7.68169	7.36728	7.36631	7.46777	7.32605	7.06775	7.60788	8.05037	8.14761	Zfp760	110.915	1.08814	0.313402	3.47203	0.00051653	0.0285573	up
122	7.4713	7.49008	7.39799	7.06025	7.47575	7.13286	7.49387	8.10828	7.88722	Zfp942	102.526	1.05172	0.316907	3.31872	0.00090432	0.0372022	up
123	7.97466	7.66454	8.20131	7.38042	7.46743	7.25295	7.66528	8.37053	8.47012	Zfp943	151.515	1.32385	0.326967	4.04887	5.14654e-05	0.00841245	up
124	7.95054	8.12915	8.03348	7.44221	7.79004	7.68851	7.99033	8.47423	8.47012	Zfp944	174.851	1.00424	0.25751	3.89983	9.62619e-05	0.0111932	up
125	8.77516	8.52206	8.67824	7.89405	8.05395	7.18442	8.41716	8.59085	8.39398	Zfp955a	237.13	1.01048	0.305838	3.30396	0.000953287	0.0382803	up
126	7.32169	6.94726	7.54527	6.8361	6.99215	6.55863	7.31652	7.67737	7.40776	Zfp960	69.1673	1.37099	0.389847	3.51674	0.000436885	0.0268654	up
127	7.8429	7.49008	7.80438	7.29607	7.07656	7.05652	7.55653	8.20138	8.00853	Zfp97	116.066	1.37099	0.313695	4.37045	1.23991e-05	0.0037281	up
128	7.5646	7.42611	7.59076	7.12951	7.14415	7.01042	7.45661	7.87358	8.34238	Zfp979	105.835	1.46443	0.334842	4.3735	1.22272e-05	0.0037281	up
129	7.78905	7.8656	7.64328	7.48453	7.51653	7.20441	8.00281	7.88701	8.33759	Zfp983	134.947	1.07951	0.268731	4.01708	5.89235e-05	0.00880745	up
130	6.64623	7.18139	6.79687	6.56614	6.28224	6.36944	7.04303	7.20737	7.65382	Zfp985	46.002	2.28093	0.474688	4.80512	1.54656e-06	0.00120035	up
